# Supplementary material for: Cryo-EM led analysis of open and closed conformations of Chagas vaccine candidate TcPOP
Source: Nat Commun. 2025 Aug 5;16:7164. doi: 10.1038/s41467-025-62068-3 (PMC12325989; doi:10.1038/s41467-025-62068-3)
Supplement: Supplementary file 9 — Source Data [file 41467_2025_62068_MOESM9_ESM.xlsx]

## Sheet: Fig 1b
SEC MALS TcPOP
Time (min)	TcPOP
0	4.29e-06
0.016835	4.46e-06
0.033669	4.54e-06
0.050504	4.54e-06
0.067338	4.46e-06
0.084173	4.33e-06
0.101007	4.15e-06
0.117842	3.94e-06
0.134676	3.71e-06
0.151511	3.45e-06
0.168346	3.19e-06
0.18518	2.92e-06
0.202015	2.64e-06
0.218849	2.34e-06
0.235684	2.04e-06
0.252518	1.72e-06
0.269353	1.39e-06
0.286187	1.05e-06
0.303022	7.04e-07
0.319857	3.69e-07
0.336691	5.21e-08
0.353526	-2.4e-07
0.37036	-4.8e-07
0.387195	-6.8e-07
0.404029	-8.3e-07
0.420864	-9.2e-07
0.437698	-9.7e-07
0.454533	-9.7e-07
0.471368	-9.5e-07
0.488202	-9e-07
0.505037	-8.3e-07
0.521871	-7.8e-07
0.538706	-7.3e-07
0.55554	-6.9e-07
0.572375	-6.8e-07
0.589209	-7e-07
0.606044	-7.3e-07
0.622878	-7.9e-07
0.639713	-8.7e-07
0.656548	-9.6e-07
0.673382	-1.1e-06
0.690217	-1.2e-06
0.707051	-1.3e-06
0.723886	-1.4e-06
0.74072	-1.5e-06
0.757555	-1.6e-06
0.774389	-1.7e-06
0.791224	-1.8e-06
0.808059	-1.9e-06
0.824893	-2e-06
0.841728	-2.1e-06
0.858562	-2.2e-06
0.875397	-2.2e-06
0.892231	-2.2e-06
0.909066	-2.1e-06
0.9259	-2e-06
0.942735	-1.9e-06
0.95957	-1.7e-06
0.976404	-1.5e-06
0.993239	-1.2e-06
1.01007	-1e-06
1.02691	-8.2e-07
1.04374	-6.9e-07
1.06058	-6.5e-07
1.07741	-7e-07
1.09425	-8.4e-07
1.11108	-1.1e-06
1.12792	-1.4e-06
1.14475	-1.8e-06
1.16158	-2.3e-06
1.17842	-2.8e-06
1.19525	-3.3e-06
1.21209	-3.7e-06
1.22892	-4.1e-06
1.24576	-4.4e-06
1.26259	-4.6e-06
1.27943	-4.7e-06
1.29626	-4.6e-06
1.31309	-4.5e-06
1.32993	-4.2e-06
1.34676	-3.8e-06
1.3636	-3.4e-06
1.38043	-3e-06
1.39727	-2.6e-06
1.4141	-2.2e-06
1.43094	-1.8e-06
1.44777	-1.5e-06
1.46461	-1.2e-06
1.48144	-1e-06
1.49828	-8.7e-07
1.51511	-7.6e-07
1.53194	-6.8e-07
1.54878	-6e-07
1.56561	-5.4e-07
1.58245	-4.6e-07
1.59928	-3.8e-07
1.61612	-2.8e-07
1.63295	-1.5e-07
1.64979	-3.6e-09
1.66662	1.7e-07
1.68345	3.71e-07
1.70029	6e-07
1.71713	8.53e-07
1.73396	1.13e-06
1.75079	1.41e-06
1.76763	1.69e-06
1.78446	1.94e-06
1.8013	2.16e-06
1.81813	2.31e-06
1.83497	2.39e-06
1.8518	2.36e-06
1.86864	2.23e-06
1.88547	1.99e-06
1.9023	1.66e-06
1.91914	1.24e-06
1.93597	7.71e-07
1.95281	2.67e-07
1.96964	-2.4e-07
1.98648	-7.2e-07
2.00331	-1.2e-06
2.02015	-1.5e-06
2.03698	-1.8e-06
2.05382	-2.1e-06
2.07065	-2.2e-06
2.08749	-2.3e-06
2.10432	-2.4e-06
2.12115	-2.4e-06
2.13799	-2.5e-06
2.15482	-2.5e-06
2.17166	-2.6e-06
2.18849	-2.7e-06
2.20533	-2.8e-06
2.22216	-2.9e-06
2.239	-2.9e-06
2.25583	-3e-06
2.27266	-3e-06
2.2895	-3e-06
2.30633	-2.9e-06
2.32317	-2.8e-06
2.34	-2.7e-06
2.35684	-2.5e-06
2.37367	-2.4e-06
2.39051	-2.3e-06
2.40734	-2.2e-06
2.42418	-2.2e-06
2.44101	-2.2e-06
2.45784	-2.3e-06
2.47468	-2.4e-06
2.49151	-2.6e-06
2.50835	-2.8e-06
2.52518	-3e-06
2.54202	-3.3e-06
2.55885	-3.5e-06
2.57569	-3.6e-06
2.59252	-3.7e-06
2.60936	-3.8e-06
2.62619	-3.8e-06
2.64303	-3.7e-06
2.65986	-3.5e-06
2.67669	-3.2e-06
2.69353	-2.9e-06
2.71036	-2.5e-06
2.7272	-2.1e-06
2.74403	-1.7e-06
2.76087	-1.3e-06
2.7777	-9.3e-07
2.79454	-5.9e-07
2.81137	-2.8e-07
2.82821	-1.4e-08
2.84504	2.07e-07
2.86187	3.8e-07
2.87871	4.96e-07
2.89554	5.49e-07
2.91238	5.28e-07
2.92921	4.27e-07
2.94605	2.39e-07
2.96288	-3.3e-08
2.97972	-3.8e-07
2.99655	-7.9e-07
3.01338	-1.3e-06
3.03022	-1.7e-06
3.04705	-2.2e-06
3.06389	-2.7e-06
3.08072	-3.1e-06
3.09756	-3.5e-06
3.11439	-3.8e-06
3.13123	-4e-06
3.14806	-4.1e-06
3.1649	-4.1e-06
3.18173	-4e-06
3.19856	-3.9e-06
3.2154	-3.7e-06
3.23223	-3.5e-06
3.24907	-3.2e-06
3.2659	-3e-06
3.28274	-2.8e-06
3.29957	-2.6e-06
3.31641	-2.4e-06
3.33324	-2.3e-06
3.35008	-2.1e-06
3.36691	-2e-06
3.38374	-1.8e-06
3.40058	-1.7e-06
3.41741	-1.4e-06
3.43425	-1.2e-06
3.45108	-9.1e-07
3.46792	-6.2e-07
3.48475	-3.4e-07
3.50159	-8.4e-08
3.51842	1.44e-07
3.53526	3.3e-07
3.55209	4.68e-07
3.56893	5.6e-07
3.58576	6.13e-07
3.60259	6.38e-07
3.61943	6.53e-07
3.63626	6.78e-07
3.6531	7.31e-07
3.66993	8.32e-07
3.68677	9.91e-07
3.7036	1.22e-06
3.72044	1.51e-06
3.73727	1.87e-06
3.75411	2.27e-06
3.77094	2.7e-06
3.78777	3.14e-06
3.80461	3.58e-06
3.82144	3.99e-06
3.83828	4.37e-06
3.85511	4.69e-06
3.87195	4.97e-06
3.88878	5.19e-06
3.90562	5.35e-06
3.92245	5.46e-06
3.93929	5.52e-06
3.95612	5.52e-06
3.97295	5.48e-06
3.98979	5.39e-06
4.00662	5.26e-06
4.02346	5.08e-06
4.04029	4.88e-06
4.05713	4.66e-06
4.07396	4.42e-06
4.0908	4.18e-06
4.10763	3.94e-06
4.12447	3.72e-06
4.1413	3.51e-06
4.15813	3.33e-06
4.17497	3.17e-06
4.1918	3.04e-06
4.20864	2.93e-06
4.22547	2.85e-06
4.24231	2.8e-06
4.25914	2.77e-06
4.27598	2.75e-06
4.29281	2.75e-06
4.30965	2.74e-06
4.32648	2.72e-06
4.34331	2.68e-06
4.36015	2.62e-06
4.37698	2.52e-06
4.39382	2.4e-06
4.41065	2.25e-06
4.42749	2.07e-06
4.44432	1.87e-06
4.46116	1.66e-06
4.47799	1.43e-06
4.49483	1.21e-06
4.51166	9.79e-07
4.5285	7.59e-07
4.54533	5.48e-07
4.56216	3.49e-07
4.579	1.61e-07
4.59583	-1.6e-08
4.61267	-1.9e-07
4.6295	-3.5e-07
4.64634	-5.2e-07
4.66317	-6.8e-07
4.68001	-8.6e-07
4.69684	-1e-06
4.71368	-1.2e-06
4.73051	-1.4e-06
4.74734	-1.6e-06
4.76418	-1.8e-06
4.78101	-2e-06
4.79785	-2.1e-06
4.81468	-2.3e-06
4.83152	-2.4e-06
4.84835	-2.5e-06
4.86519	-2.6e-06
4.88202	-2.7e-06
4.89886	-2.8e-06
4.91569	-2.8e-06
4.93252	-2.8e-06
4.94936	-2.7e-06
4.96619	-2.6e-06
4.98303	-2.5e-06
4.99986	-2.3e-06
5.0167	-2.2e-06
5.03353	-2e-06
5.05037	-1.9e-06
5.0672	-1.7e-06
5.08404	-1.5e-06
5.10087	-1.3e-06
5.1177	-1.1e-06
5.13454	-8.6e-07
5.15137	-5.9e-07
5.16821	-3e-07
5.18504	1.57e-08
5.20188	3.44e-07
5.21871	6.68e-07
5.23555	9.68e-07
5.25238	1.23e-06
5.26921	1.42e-06
5.28605	1.53e-06
5.30288	1.55e-06
5.31972	1.47e-06
5.33655	1.29e-06
5.35339	1.02e-06
5.37022	6.6e-07
5.38706	2.37e-07
5.40389	-2.3e-07
5.42073	-7.2e-07
5.43756	-1.2e-06
5.4544	-1.7e-06
5.47123	-2.1e-06
5.48806	-2.4e-06
5.5049	-2.7e-06
5.52173	-2.9e-06
5.53857	-3.1e-06
5.5554	-3.1e-06
5.57224	-3.1e-06
5.58907	-3.1e-06
5.60591	-3e-06
5.62274	-2.8e-06
5.63958	-2.7e-06
5.65641	-2.5e-06
5.67324	-2.3e-06
5.69008	-2e-06
5.70691	-1.8e-06
5.72375	-1.6e-06
5.74058	-1.3e-06
5.75742	-1.1e-06
5.77425	-8.6e-07
5.79109	-6.6e-07
5.80792	-4.8e-07
5.82476	-3.3e-07
5.84159	-2e-07
5.85843	-1.1e-07
5.87526	-4.9e-08
5.89209	-3e-08
5.90893	-5e-08
5.92576	-1e-07
5.9426	-1.9e-07
5.95943	-2.8e-07
5.97627	-3.8e-07
5.9931	-4.7e-07
6.00994	-5.3e-07
6.02677	-5.4e-07
6.04361	-5.1e-07
6.06044	-4.4e-07
6.07727	-3.2e-07
6.09411	-1.7e-07
6.11094	2.98e-09
6.12778	1.87e-07
6.14461	3.72e-07
6.16145	5.52e-07
6.17828	7.21e-07
6.19512	8.78e-07
6.21195	1.02e-06
6.22879	1.15e-06
6.24562	1.28e-06
6.26245	1.4e-06
6.27929	1.53e-06
6.29612	1.67e-06
6.31296	1.84e-06
6.32979	2.03e-06
6.34663	2.27e-06
6.36346	2.55e-06
6.3803	2.87e-06
6.39713	3.23e-06
6.41397	3.6e-06
6.4308	3.97e-06
6.44763	4.33e-06
6.46447	4.63e-06
6.4813	4.87e-06
6.49814	5.02e-06
6.51497	5.06e-06
6.53181	5.01e-06
6.54864	4.84e-06
6.56548	4.57e-06
6.58231	4.22e-06
6.59915	3.79e-06
6.61598	3.31e-06
6.63281	2.8e-06
6.64965	2.26e-06
6.66648	1.74e-06
6.68332	1.24e-06
6.70015	7.9e-07
6.71699	3.97e-07
6.73382	7.46e-08
6.75066	-1.7e-07
6.76749	-3.5e-07
6.78432	-4.7e-07
6.80116	-5.4e-07
6.81799	-5.7e-07
6.83483	-5.9e-07
6.85166	-6e-07
6.8685	-6.2e-07
6.88533	-6.4e-07
6.90217	-6.7e-07
6.919	-7.1e-07
6.93584	-7.5e-07
6.95267	-8e-07
6.9695	-8.5e-07
6.98634	-9.2e-07
7.00317	-1e-06
7.02001	-1.1e-06
7.03684	-1.2e-06
7.05368	-1.4e-06
7.07051	-1.5e-06
7.08735	-1.6e-06
7.10418	-1.7e-06
7.12102	-1.8e-06
7.13785	-1.8e-06
7.15468	-1.8e-06
7.17152	-1.7e-06
7.18835	-1.6e-06
7.20519	-1.4e-06
7.22202	-1.2e-06
7.23886	-1e-06
7.25569	-7.7e-07
7.27253	-5.5e-07
7.28936	-3.5e-07
7.3062	-1.9e-07
7.32303	-7.7e-08
7.33987	-1.8e-08
7.3567	-1.7e-08
7.37354	-7.3e-08
7.39037	-1.8e-07
7.4072	-3.4e-07
7.42404	-5.4e-07
7.44087	-7.8e-07
7.45771	-1e-06
7.47454	-1.3e-06
7.49138	-1.6e-06
7.50821	-1.9e-06
7.52505	-2.3e-06
7.54188	-2.6e-06
7.55872	-3e-06
7.57555	-3.4e-06
7.59238	-3.9e-06
7.60922	-4.3e-06
7.62605	-4.8e-06
7.64289	-5.2e-06
7.65972	-5.6e-06
7.67656	-6e-06
7.69339	-6.3e-06
7.71023	-6.6e-06
7.72706	-6.9e-06
7.7439	-7.1e-06
7.76073	-7.3e-06
7.77756	-7.5e-06
7.7944	-7.6e-06
7.81123	-7.7e-06
7.82807	-7.8e-06
7.8449	-7.9e-06
7.86174	-7.9e-06
7.87857	-7.8e-06
7.89541	-7.7e-06
7.91224	-7.6e-06
7.92908	-7.4e-06
7.94591	-7.2e-06
7.96274	-7e-06
7.97958	-6.8e-06
7.99641	-6.6e-06
8.01325	-6.3e-06
8.03008	-6.1e-06
8.04692	-5.9e-06
8.06375	-5.7e-06
8.08059	-5.4e-06
8.09742	-5.1e-06
8.11425	-4.8e-06
8.13109	-4.5e-06
8.14792	-4.1e-06
8.16476	-3.7e-06
8.18159	-3.3e-06
8.19843	-3e-06
8.21526	-2.6e-06
8.2321	-2.3e-06
8.24893	-2e-06
8.26577	-1.7e-06
8.2826	-1.5e-06
8.29944	-1.4e-06
8.31627	-1.2e-06
8.3331	-1.1e-06
8.34994	-9.4e-07
8.36677	-7.9e-07
8.38361	-6.3e-07
8.40044	-4.4e-07
8.41728	-2.4e-07
8.43411	-1.2e-08
8.45095	2.32e-07
8.46778	4.88e-07
8.48461	7.45e-07
8.50145	9.94e-07
8.51828	1.22e-06
8.53512	1.41e-06
8.55195	1.56e-06
8.56879	1.65e-06
8.58562	1.67e-06
8.60246	1.62e-06
8.61929	1.51e-06
8.63613	1.34e-06
8.65296	1.1e-06
8.6698	8.17e-07
8.68663	4.93e-07
8.70346	1.41e-07
8.7203	-2.3e-07
8.73713	-6e-07
8.75397	-9.6e-07
8.7708	-1.3e-06
8.78764	-1.6e-06
8.80447	-1.9e-06
8.82131	-2.1e-06
8.83814	-2.2e-06
8.85497	-2.3e-06
8.87181	-2.3e-06
8.88865	-2.3e-06
8.90548	-2.2e-06
8.92231	-2.2e-06
8.93915	-2.1e-06
8.95598	-2e-06
8.97282	-1.9e-06
8.98965	-1.8e-06
9.00649	-1.7e-06
9.02332	-1.7e-06
9.04016	-1.6e-06
9.05699	-1.5e-06
9.07382	-1.4e-06
9.09066	-1.4e-06
9.10749	-1.3e-06
9.12433	-1.3e-06
9.14116	-1.2e-06
9.158	-1.1e-06
9.17483	-9.7e-07
9.19167	-8.4e-07
9.2085	-6.9e-07
9.22534	-5.1e-07
9.24217	-3.2e-07
9.25901	-1e-07
9.27584	1.22e-07
9.29267	3.5e-07
9.30951	5.72e-07
9.32634	7.82e-07
9.34318	9.7e-07
9.36001	1.13e-06
9.37685	1.27e-06
9.39368	1.38e-06
9.41052	1.46e-06
9.42735	1.53e-06
9.44418	1.59e-06
9.46102	1.65e-06
9.47785	1.7e-06
9.49469	1.76e-06
9.51152	1.8e-06
9.52836	1.82e-06
9.54519	1.81e-06
9.56203	1.75e-06
9.57886	1.64e-06
9.5957	1.46e-06
9.61253	1.21e-06
9.62936	8.95e-07
9.6462	5.22e-07
9.66303	1.07e-07
9.67987	-3.3e-07
9.6967	-7.7e-07
9.71354	-1.2e-06
9.73037	-1.6e-06
9.74721	-1.9e-06
9.76404	-2.2e-06
9.78088	-2.5e-06
9.79771	-2.7e-06
9.81455	-2.8e-06
9.83138	-2.9e-06
9.84821	-2.9e-06
9.86505	-2.9e-06
9.88188	-2.9e-06
9.89872	-2.9e-06
9.91555	-2.8e-06
9.93239	-2.7e-06
9.94922	-2.6e-06
9.96606	-2.5e-06
9.98289	-2.4e-06
9.99972	-2.3e-06
10.0166	-2.2e-06
10.0334	-2e-06
10.0502	-1.9e-06
10.0671	-1.7e-06
10.0839	-1.6e-06
10.1007	-1.4e-06
10.1176	-1.3e-06
10.1344	-1.2e-06
10.1512	-1.1e-06
10.1681	-1e-06
10.1849	-9.9e-07
10.2017	-1e-06
10.2186	-1.1e-06
10.2354	-1.2e-06
10.2522	-1.3e-06
10.2691	-1.4e-06
10.2859	-1.6e-06
10.3027	-1.7e-06
10.3196	-1.7e-06
10.3364	-1.7e-06
10.3532	-1.7e-06
10.3701	-1.6e-06
10.3869	-1.5e-06
10.4038	-1.3e-06
10.4206	-1e-06
10.4374	-7.2e-07
10.4543	-4e-07
10.4711	-6.6e-08
10.4879	2.76e-07
10.5048	6.08e-07
10.5216	9.11e-07
10.5384	1.17e-06
10.5553	1.38e-06
10.5721	1.52e-06
10.5889	1.58e-06
10.6058	1.58e-06
10.6226	1.5e-06
10.6394	1.36e-06
10.6563	1.16e-06
10.6731	9.11e-07
10.6899	6.35e-07
10.7068	3.41e-07
10.7236	4.16e-08
10.7404	-2.5e-07
10.7573	-5.3e-07
10.7741	-8e-07
10.791	-1e-06
10.8078	-1.3e-06
10.8246	-1.5e-06
10.8415	-1.7e-06
10.8583	-1.9e-06
10.8751	-2.1e-06
10.892	-2.3e-06
10.9088	-2.5e-06
10.9256	-2.6e-06
10.9425	-2.8e-06
10.9593	-2.9e-06
10.9761	-3e-06
10.993	-3.1e-06
11.0098	-3.1e-06
11.0266	-3.2e-06
11.0435	-3.2e-06
11.0603	-3.3e-06
11.0771	-3.3e-06
11.094	-3.4e-06
11.1108	-3.5e-06
11.1276	-3.5e-06
11.1445	-3.5e-06
11.1613	-3.5e-06
11.1781	-3.5e-06
11.195	-3.5e-06
11.2118	-3.5e-06
11.2287	-3.5e-06
11.2455	-3.5e-06
11.2623	-3.6e-06
11.2791	-3.7e-06
11.296	-3.8e-06
11.3128	-3.9e-06
11.3297	-4.1e-06
11.3465	-4.3e-06
11.3633	-4.5e-06
11.3802	-4.6e-06
11.397	-4.8e-06
11.4138	-4.9e-06
11.4307	-5.1e-06
11.4475	-5.2e-06
11.4643	-5.4e-06
11.4812	-5.6e-06
11.498	-5.8e-06
11.5148	-5.9e-06
11.5317	-6.1e-06
11.5485	-6.3e-06
11.5653	-6.4e-06
11.5822	-6.4e-06
11.599	-6.4e-06
11.6158	-6.4e-06
11.6327	-6.2e-06
11.6495	-6e-06
11.6663	-5.8e-06
11.6832	-5.6e-06
11.7	-5.4e-06
11.7169	-5.2e-06
11.7337	-5.1e-06
11.7505	-5e-06
11.7674	-4.9e-06
11.7842	-4.9e-06
11.801	-4.9e-06
11.8179	-5e-06
11.8347	-5e-06
11.8515	-5.1e-06
11.8684	-5.2e-06
11.8852	-5.3e-06
11.902	-5.4e-06
11.9189	-5.5e-06
11.9357	-5.6e-06
11.9525	-5.7e-06
11.9694	-5.8e-06
11.9862	-5.9e-06
12.003	-6.1e-06
12.0199	-6.3e-06
12.0367	-6.5e-06
12.0535	-6.7e-06
12.0704	-6.9e-06
12.0872	-7.1e-06
12.104	-7.3e-06
12.1209	-7.5e-06
12.1377	-7.7e-06
12.1546	-7.8e-06
12.1714	-7.9e-06
12.1882	-8e-06
12.205	-8.1e-06
12.2219	-8.2e-06
12.2387	-8.3e-06
12.2556	-8.3e-06
12.2724	-8.4e-06
12.2892	-8.4e-06
12.3061	-8.5e-06
12.3229	-8.5e-06
12.3397	-8.5e-06
12.3566	-8.5e-06
12.3734	-8.5e-06
12.3902	-8.4e-06
12.4071	-8.3e-06
12.4239	-8.2e-06
12.4407	-8.1e-06
12.4576	-8e-06
12.4744	-7.8e-06
12.4912	-7.7e-06
12.5081	-7.7e-06
12.5249	-7.6e-06
12.5417	-7.5e-06
12.5586	-7.5e-06
12.5754	-7.5e-06
12.5922	-7.5e-06
12.6091	-7.5e-06
12.6259	-7.4e-06
12.6427	-7.4e-06
12.6596	-7.4e-06
12.6764	-7.3e-06
12.6933	-7.3e-06
12.7101	-7.3e-06
12.7269	-7.2e-06
12.7438	-7.2e-06
12.7606	-7.3e-06
12.7774	-7.3e-06
12.7943	-7.4e-06
12.8111	-7.5e-06
12.8279	-7.7e-06
12.8448	-7.9e-06
12.8616	-8.1e-06
12.8784	-8.3e-06
12.8953	-8.6e-06
12.9121	-8.9e-06
12.9289	-9.2e-06
12.9458	-9.4e-06
12.9626	-9.6e-06
12.9794	-9.9e-06
12.9963	-1e-05
13.0131	-1e-05
13.0299	-1e-05
13.0468	-1e-05
13.0636	-1e-05
13.0805	-1e-05
13.0973	-9.9e-06
13.1141	-9.6e-06
13.131	-9.4e-06
13.1478	-9.1e-06
13.1646	-8.8e-06
13.1815	-8.6e-06
13.1983	-8.4e-06
13.2151	-8.2e-06
13.232	-8.1e-06
13.2488	-8e-06
13.2656	-7.9e-06
13.2825	-7.8e-06
13.2993	-7.8e-06
13.3161	-7.7e-06
13.333	-7.5e-06
13.3498	-7.3e-06
13.3666	-7.1e-06
13.3835	-6.7e-06
13.4003	-6.3e-06
13.4171	-5.9e-06
13.434	-5.4e-06
13.4508	-4.9e-06
13.4676	-4.4e-06
13.4845	-3.9e-06
13.5013	-3.5e-06
13.5182	-3.1e-06
13.535	-2.7e-06
13.5518	-2.4e-06
13.5686	-2.1e-06
13.5855	-1.8e-06
13.6023	-1.6e-06
13.6191	-1.3e-06
13.636	-1.1e-06
13.6528	-8.6e-07
13.6697	-6e-07
13.6865	-2.9e-07
13.7033	4.58e-08
13.7202	4.25e-07
13.737	8.4e-07
13.7538	1.28e-06
13.7707	1.74e-06
13.7875	2.19e-06
13.8043	2.64e-06
13.8212	3.06e-06
13.838	3.45e-06
13.8548	3.81e-06
13.8717	4.14e-06
13.8885	4.42e-06
13.9053	4.67e-06
13.9222	4.88e-06
13.939	5.03e-06
13.9558	5.12e-06
13.9727	5.14e-06
13.9895	5.08e-06
14.0063	4.94e-06
14.0232	4.72e-06
14.04	4.45e-06
14.0569	4.13e-06
14.0737	3.78e-06
14.0905	3.44e-06
14.1074	3.1e-06
14.1242	2.79e-06
14.141	2.51e-06
14.1579	2.26e-06
14.1747	2.04e-06
14.1915	1.84e-06
14.2084	1.66e-06
14.2252	1.49e-06
14.242	1.33e-06
14.2589	1.19e-06
14.2757	1.08e-06
14.2925	9.81e-07
14.3094	9.2e-07
14.3262	8.97e-07
14.343	9.19e-07
14.3599	9.88e-07
14.3767	1.1e-06
14.3935	1.26e-06
14.4104	1.46e-06
14.4272	1.68e-06
14.4441	1.91e-06
14.4609	2.15e-06
14.4777	2.38e-06
14.4946	2.6e-06
14.5114	2.79e-06
14.5282	2.97e-06
14.545	3.12e-06
14.5619	3.26e-06
14.5787	3.38e-06
14.5956	3.49e-06
14.6124	3.59e-06
14.6292	3.67e-06
14.6461	3.74e-06
14.6629	3.81e-06
14.6797	3.86e-06
14.6966	3.93e-06
14.7134	4e-06
14.7302	4.09e-06
14.7471	4.2e-06
14.7639	4.34e-06
14.7807	4.49e-06
14.7976	4.63e-06
14.8144	4.76e-06
14.8312	4.85e-06
14.8481	4.88e-06
14.8649	4.82e-06
14.8818	4.68e-06
14.8986	4.46e-06
14.9154	4.15e-06
14.9322	3.78e-06
14.9491	3.38e-06
14.9659	2.96e-06
14.9827	2.55e-06
14.9996	2.18e-06
15.0164	1.86e-06
15.0333	1.6e-06
15.0501	1.41e-06
15.0669	1.26e-06
15.0838	1.15e-06
15.1006	1.07e-06
15.1174	9.76e-07
15.1343	8.66e-07
15.1511	7.25e-07
15.1679	5.46e-07
15.1848	3.32e-07
15.2016	9.13e-08
15.2184	-1.6e-07
15.2353	-4.1e-07
15.2521	-6.5e-07
15.2689	-8.6e-07
15.2858	-1e-06
15.3026	-1.2e-06
15.3194	-1.3e-06
15.3363	-1.5e-06
15.3531	-1.6e-06
15.3699	-1.7e-06
15.3868	-1.8e-06
15.4036	-1.9e-06
15.4205	-2e-06
15.4373	-2.1e-06
15.4541	-2.2e-06
15.471	-2.3e-06
15.4878	-2.4e-06
15.5046	-2.4e-06
15.5215	-2.4e-06
15.5383	-2.4e-06
15.5551	-2.4e-06
15.572	-2.4e-06
15.5888	-2.3e-06
15.6056	-2.2e-06
15.6225	-2.1e-06
15.6393	-2.1e-06
15.6561	-2e-06
15.673	-1.9e-06
15.6898	-1.8e-06
15.7066	-1.8e-06
15.7235	-1.8e-06
15.7403	-1.8e-06
15.7571	-1.9e-06
15.774	-2e-06
15.7908	-2.2e-06
15.8077	-2.5e-06
15.8245	-2.8e-06
15.8413	-3.1e-06
15.8582	-3.4e-06
15.875	-3.8e-06
15.8918	-4.1e-06
15.9086	-4.4e-06
15.9255	-4.6e-06
15.9423	-4.7e-06
15.9592	-4.8e-06
15.976	-4.9e-06
15.9928	-4.8e-06
16.0097	-4.8e-06
16.0265	-4.7e-06
16.0433	-4.6e-06
16.0602	-4.5e-06
16.077	-4.4e-06
16.0938	-4.4e-06
16.1107	-4.3e-06
16.1275	-4.3e-06
16.1443	-4.4e-06
16.1612	-4.4e-06
16.178	-4.5e-06
16.1948	-4.5e-06
16.2117	-4.5e-06
16.2285	-4.5e-06
16.2453	-4.4e-06
16.2622	-4.1e-06
16.279	-3.8e-06
16.2959	-3.4e-06
16.3127	-3e-06
16.3295	-2.4e-06
16.3464	-1.9e-06
16.3632	-1.4e-06
16.38	-8.4e-07
16.3969	-3.7e-07
16.4137	3.18e-08
16.4305	3.74e-07
16.4474	6.51e-07
16.4642	8.68e-07
16.481	1.03e-06
16.4979	1.15e-06
16.5147	1.23e-06
16.5315	1.29e-06
16.5484	1.33e-06
16.5652	1.36e-06
16.582	1.39e-06
16.5989	1.42e-06
16.6157	1.44e-06
16.6325	1.46e-06
16.6494	1.46e-06
16.6662	1.42e-06
16.683	1.35e-06
16.6999	1.22e-06
16.7167	1.02e-06
16.7336	7.59e-07
16.7504	4.35e-07
16.7672	5.93e-08
16.7841	-3.5e-07
16.8009	-7.9e-07
16.8177	-1.2e-06
16.8346	-1.6e-06
16.8514	-2e-06
16.8682	-2.4e-06
16.8851	-2.6e-06
16.9019	-2.9e-06
16.9187	-3.1e-06
16.9356	-3.2e-06
16.9524	-3.4e-06
16.9692	-3.5e-06
16.9861	-3.6e-06
17.0029	-3.7e-06
17.0197	-3.7e-06
17.0366	-3.7e-06
17.0534	-3.7e-06
17.0702	-3.6e-06
17.0871	-3.4e-06
17.1039	-3.2e-06
17.1207	-2.8e-06
17.1376	-2.4e-06
17.1544	-2e-06
17.1713	-1.6e-06
17.1881	-1.2e-06
17.2049	-7.4e-07
17.2218	-3.4e-07
17.2386	3.79e-08
17.2554	3.8e-07
17.2722	6.9e-07
17.2891	9.7e-07
17.3059	1.22e-06
17.3228	1.44e-06
17.3396	1.62e-06
17.3564	1.77e-06
17.3733	1.9e-06
17.3901	1.99e-06
17.4069	2.05e-06
17.4238	2.1e-06
17.4406	2.13e-06
17.4574	2.16e-06
17.4743	2.18e-06
17.4911	2.21e-06
17.5079	2.25e-06
17.5248	2.3e-06
17.5416	2.35e-06
17.5584	2.41e-06
17.5753	2.47e-06
17.5921	2.5e-06
17.6089	2.51e-06
17.6258	2.48e-06
17.6426	2.41e-06
17.6594	2.27e-06
17.6763	2.09e-06
17.6931	1.86e-06
17.7099	1.58e-06
17.7268	1.29e-06
17.7436	9.78e-07
17.7604	6.78e-07
17.7773	3.99e-07
17.7941	1.53e-07
17.811	-4.9e-08
17.8278	-2e-07
17.8446	-3e-07
17.8615	-3.4e-07
17.8783	-3.2e-07
17.8951	-2.5e-07
17.912	-1.1e-07
17.9288	7.19e-08
17.9456	3.15e-07
17.9625	6.14e-07
17.9793	9.7e-07
17.9961	1.38e-06
18.013	1.85e-06
18.0298	2.36e-06
18.0466	2.92e-06
18.0635	3.49e-06
18.0803	4.06e-06
18.0971	4.6e-06
18.114	5.09e-06
18.1308	5.5e-06
18.1476	5.8e-06
18.1645	6e-06
18.1813	6.07e-06
18.1981	6.02e-06
18.215	5.87e-06
18.2318	5.65e-06
18.2487	5.36e-06
18.2655	5.04e-06
18.2823	4.71e-06
18.2992	4.39e-06
18.316	4.09e-06
18.3328	3.83e-06
18.3497	3.59e-06
18.3665	3.39e-06
18.3833	3.22e-06
18.4002	3.08e-06
18.417	2.96e-06
18.4338	2.85e-06
18.4507	2.76e-06
18.4675	2.69e-06
18.4843	2.62e-06
18.5012	2.58e-06
18.518	2.55e-06
18.5348	2.54e-06
18.5517	2.56e-06
18.5685	2.59e-06
18.5853	2.63e-06
18.6022	2.68e-06
18.619	2.72e-06
18.6359	2.74e-06
18.6527	2.75e-06
18.6695	2.73e-06
18.6864	2.68e-06
18.7032	2.62e-06
18.72	2.54e-06
18.7369	2.45e-06
18.7537	2.36e-06
18.7705	2.26e-06
18.7874	2.15e-06
18.8042	2.03e-06
18.821	1.91e-06
18.8379	1.77e-06
18.8547	1.62e-06
18.8715	1.47e-06
18.8884	1.31e-06
18.9052	1.16e-06
18.922	1.03e-06
18.9389	9.36e-07
18.9557	8.82e-07
18.9725	8.82e-07
18.9894	9.44e-07
19.0062	1.07e-06
19.0231	1.26e-06
19.0399	1.52e-06
19.0567	1.83e-06
19.0736	2.18e-06
19.0904	2.56e-06
19.1072	2.94e-06
19.1241	3.33e-06
19.1409	3.69e-06
19.1577	4.01e-06
19.1746	4.28e-06
19.1914	4.49e-06
19.2082	4.65e-06
19.2251	4.74e-06
19.2419	4.78e-06
19.2587	4.78e-06
19.2756	4.74e-06
19.2924	4.69e-06
19.3092	4.64e-06
19.3261	4.6e-06
19.3429	4.58e-06
19.3597	4.58e-06
19.3766	4.61e-06
19.3934	4.65e-06
19.4102	4.71e-06
19.4271	4.78e-06
19.4439	4.87e-06
19.4607	4.98e-06
19.4776	5.12e-06
19.4944	5.28e-06
19.5113	5.47e-06
19.5281	5.7e-06
19.5449	5.98e-06
19.5617	6.28e-06
19.5786	6.62e-06
19.5954	6.99e-06
19.6123	7.38e-06
19.6291	7.78e-06
19.6459	8.18e-06
19.6628	8.58e-06
19.6796	8.96e-06
19.6964	9.33e-06
19.7133	9.67e-06
19.7301	9.97e-06
19.7469	1.02e-05
19.7638	1.05e-05
19.7806	1.07e-05
19.7974	1.08e-05
19.8143	1.1e-05
19.8311	1.11e-05
19.8479	1.12e-05
19.8648	1.12e-05
19.8816	1.13e-05
19.8984	1.13e-05
19.9153	1.14e-05
19.9321	1.14e-05
19.9489	1.14e-05
19.9658	1.14e-05
19.9826	1.14e-05
19.9994	1.13e-05
20.0163	1.12e-05
20.0331	1.12e-05
20.0499	1.11e-05
20.0668	1.1e-05
20.0836	1.09e-05
20.1005	1.08e-05
20.1173	1.08e-05
20.1341	1.08e-05
20.151	1.09e-05
20.1678	1.1e-05
20.1846	1.11e-05
20.2015	1.12e-05
20.2183	1.13e-05
20.2351	1.14e-05
20.252	1.15e-05
20.2688	1.14e-05
20.2856	1.14e-05
20.3025	1.12e-05
20.3193	1.1e-05
20.3361	1.08e-05
20.353	1.06e-05
20.3698	1.04e-05
20.3866	1.02e-05
20.4035	1e-05
20.4203	9.88e-06
20.4371	9.82e-06
20.454	9.81e-06
20.4708	9.87e-06
20.4876	9.97e-06
20.5045	1.01e-05
20.5213	1.03e-05
20.5382	1.05e-05
20.555	1.07e-05
20.5718	1.09e-05
20.5887	1.12e-05
20.6055	1.14e-05
20.6223	1.16e-05
20.6392	1.18e-05
20.656	1.19e-05
20.6728	1.21e-05
20.6897	1.23e-05
20.7065	1.24e-05
20.7233	1.26e-05
20.7402	1.28e-05
20.757	1.31e-05
20.7738	1.34e-05
20.7907	1.37e-05
20.8075	1.41e-05
20.8243	1.45e-05
20.8412	1.49e-05
20.858	1.54e-05
20.8748	1.58e-05
20.8917	1.62e-05
20.9085	1.65e-05
20.9254	1.68e-05
20.9422	1.7e-05
20.959	1.72e-05
20.9759	1.73e-05
20.9927	1.75e-05
21.0095	1.75e-05
21.0264	1.76e-05
21.0432	1.77e-05
21.06	1.77e-05
21.0769	1.78e-05
21.0937	1.79e-05
21.1105	1.79e-05
21.1274	1.8e-05
21.1442	1.8e-05
21.161	1.8e-05
21.1779	1.8e-05
21.1947	1.79e-05
21.2115	1.79e-05
21.2284	1.78e-05
21.2452	1.76e-05
21.262	1.75e-05
21.2789	1.74e-05
21.2957	1.73e-05
21.3126	1.71e-05
21.3294	1.7e-05
21.3462	1.7e-05
21.3631	1.69e-05
21.3799	1.68e-05
21.3967	1.67e-05
21.4136	1.66e-05
21.4304	1.65e-05
21.4472	1.63e-05
21.4641	1.61e-05
21.4809	1.6e-05
21.4977	1.58e-05
21.5146	1.56e-05
21.5314	1.55e-05
21.5482	1.54e-05
21.5651	1.54e-05
21.5819	1.55e-05
21.5987	1.56e-05
21.6156	1.58e-05
21.6324	1.61e-05
21.6492	1.64e-05
21.6661	1.68e-05
21.6829	1.72e-05
21.6997	1.76e-05
21.7166	1.8e-05
21.7334	1.84e-05
21.7502	1.88e-05
21.7671	1.91e-05
21.7839	1.95e-05
21.8008	1.98e-05
21.8176	2.01e-05
21.8344	2.04e-05
21.8513	2.08e-05
21.8681	2.11e-05
21.8849	2.15e-05
21.9017	2.18e-05
21.9186	2.22e-05
21.9354	2.26e-05
21.9523	2.3e-05
21.9691	2.34e-05
21.9859	2.37e-05
22.0028	2.4e-05
22.0196	2.42e-05
22.0364	2.43e-05
22.0533	2.44e-05
22.0701	2.44e-05
22.0869	2.43e-05
22.1038	2.41e-05
22.1206	2.39e-05
22.1374	2.37e-05
22.1543	2.35e-05
22.1711	2.33e-05
22.1879	2.31e-05
22.2048	2.31e-05
22.2216	2.31e-05
22.2385	2.32e-05
22.2553	2.34e-05
22.2721	2.37e-05
22.2889	2.42e-05
22.3058	2.46e-05
22.3226	2.52e-05
22.3394	2.58e-05
22.3563	2.64e-05
22.3731	2.7e-05
22.39	2.75e-05
22.4068	2.8e-05
22.4236	2.84e-05
22.4405	2.87e-05
22.4573	2.9e-05
22.4741	2.92e-05
22.491	2.93e-05
22.5078	2.94e-05
22.5246	2.95e-05
22.5415	2.96e-05
22.5583	2.97e-05
22.5751	2.98e-05
22.592	2.99e-05
22.6088	3e-05
22.6256	3.02e-05
22.6425	3.04e-05
22.6593	3.07e-05
22.6761	3.1e-05
22.693	3.14e-05
22.7098	3.17e-05
22.7266	3.21e-05
22.7435	3.25e-05
22.7603	3.29e-05
22.7771	3.33e-05
22.794	3.37e-05
22.8108	3.42e-05
22.8277	3.47e-05
22.8445	3.52e-05
22.8613	3.57e-05
22.8782	3.63e-05
22.895	3.7e-05
22.9118	3.77e-05
22.9287	3.85e-05
22.9455	3.92e-05
22.9623	4e-05
22.9792	4.08e-05
22.996	4.17e-05
23.0128	4.25e-05
23.0297	4.33e-05
23.0465	4.42e-05
23.0633	4.5e-05
23.0802	4.59e-05
23.097	4.68e-05
23.1138	4.76e-05
23.1307	4.85e-05
23.1475	4.93e-05
23.1643	5.01e-05
23.1812	5.08e-05
23.198	5.15e-05
23.2148	5.22e-05
23.2317	5.29e-05
23.2485	5.36e-05
23.2654	5.43e-05
23.2822	5.5e-05
23.299	5.57e-05
23.3159	5.65e-05
23.3327	5.72e-05
23.3495	5.8e-05
23.3664	5.88e-05
23.3832	5.97e-05
23.4	6.04e-05
23.4169	6.12e-05
23.4337	6.19e-05
23.4505	6.26e-05
23.4674	6.33e-05
23.4842	6.4e-05
23.501	6.46e-05
23.5179	6.52e-05
23.5347	6.59e-05
23.5515	6.66e-05
23.5684	6.73e-05
23.5852	6.81e-05
23.602	6.89e-05
23.6189	6.99e-05
23.6357	7.08e-05
23.6526	7.19e-05
23.6694	7.29e-05
23.6862	7.41e-05
23.7031	7.52e-05
23.7199	7.64e-05
23.7367	7.76e-05
23.7536	7.89e-05
23.7704	8.02e-05
23.7872	8.15e-05
23.8041	8.29e-05
23.8209	8.43e-05
23.8377	8.58e-05
23.8546	8.74e-05
23.8714	8.91e-05
23.8882	9.09e-05
23.9051	9.29e-05
23.9219	9.49e-05
23.9387	9.71e-05
23.9556	9.93e-05
23.9724	0.000102
23.9892	0.000104
24.0061	0.000106
24.0229	0.000108
24.0397	0.000111
24.0566	0.000113
24.0734	0.000115
24.0903	0.000117
24.1071	0.000119
24.1239	0.000122
24.1408	0.000124
24.1576	0.000126
24.1744	0.000128
24.1913	0.00013
24.2081	0.000133
24.2249	0.000135
24.2418	0.000137
24.2586	0.000139
24.2754	0.000142
24.2923	0.000144
24.3091	0.000147
24.3259	0.000149
24.3428	0.000152
24.3596	0.000154
24.3764	0.000157
24.3933	0.00016
24.4101	0.000162
24.4269	0.000165
24.4438	0.000168
24.4606	0.000172
24.4774	0.000175
24.4943	0.000178
24.5111	0.000182
24.528	0.000185
24.5448	0.000189
24.5616	0.000193
24.5785	0.000197
24.5953	0.000201
24.6121	0.000205
24.6289	0.00021
24.6458	0.000214
24.6626	0.000219
24.6795	0.000224
24.6963	0.000229
24.7131	0.000234
24.73	0.000239
24.7468	0.000245
24.7636	0.000251
24.7805	0.000257
24.7973	0.000263
24.8141	0.000269
24.831	0.000275
24.8478	0.000282
24.8646	0.000288
24.8815	0.000295
24.8983	0.000302
24.9151	0.000309
24.932	0.000316
24.9488	0.000323
24.9656	0.000331
24.9825	0.000338
24.9993	0.000346
25.0161	0.000354
25.033	0.000362
25.0498	0.000371
25.0666	0.000379
25.0835	0.000388
25.1003	0.000397
25.1171	0.000407
25.134	0.000416
25.1508	0.000426
25.1677	0.000436
25.1845	0.000446
25.2013	0.000457
25.2182	0.000467
25.235	0.000478
25.2518	0.000489
25.2687	0.000501
25.2855	0.000512
25.3023	0.000524
25.3192	0.000536
25.336	0.000548
25.3528	0.00056
25.3697	0.000572
25.3865	0.000584
25.4033	0.000597
25.4202	0.000609
25.437	0.000622
25.4538	0.000634
25.4707	0.000647
25.4875	0.00066
25.5043	0.000673
25.5212	0.000686
25.538	0.000699
25.5548	0.000712
25.5717	0.000725
25.5885	0.000738
25.6054	0.000751
25.6222	0.000764
25.639	0.000778
25.6559	0.000791
25.6727	0.000804
25.6895	0.000818
25.7064	0.000831
25.7232	0.000845
25.74	0.000858
25.7569	0.000872
25.7737	0.000886
25.7905	0.000899
25.8074	0.000913
25.8242	0.000927
25.841	0.000941
25.8579	0.000954
25.8747	0.000968
25.8915	0.000982
25.9084	0.000996
25.9252	0.00101
25.942	0.001024
25.9589	0.001039
25.9757	0.001053
25.9926	0.001068
26.0094	0.001083
26.0262	0.001097
26.0431	0.001112
26.0599	0.001127
26.0767	0.001142
26.0936	0.001157
26.1104	0.001172
26.1272	0.001187
26.1441	0.001201
26.1609	0.001216
26.1777	0.001231
26.1946	0.001245
26.2114	0.00126
26.2282	0.001275
26.2451	0.001289
26.2619	0.001304
26.2787	0.001319
26.2956	0.001334
26.3124	0.001349
26.3292	0.001364
26.3461	0.001379
26.3629	0.001394
26.3798	0.00141
26.3966	0.001426
26.4134	0.001442
26.4303	0.001458
26.4471	0.001474
26.4639	0.00149
26.4808	0.001507
26.4976	0.001524
26.5144	0.001541
26.5313	0.001557
26.5481	0.001575
26.5649	0.001592
26.5818	0.001609
26.5986	0.001627
26.6154	0.001644
26.6323	0.001662
26.6491	0.00168
26.6659	0.001699
26.6828	0.001717
26.6996	0.001736
26.7164	0.001755
26.7333	0.001774
26.7501	0.001794
26.7669	0.001813
26.7838	0.001833
26.8006	0.001854
26.8174	0.001874
26.8343	0.001895
26.8511	0.001916
26.868	0.001937
26.8848	0.001958
26.9016	0.00198
26.9184	0.002002
26.9353	0.002024
26.9521	0.002046
26.969	0.002069
26.9858	0.002092
27.0026	0.002115
27.0195	0.002138
27.0363	0.002162
27.0531	0.002186
27.07	0.002209
27.0868	0.002234
27.1036	0.002258
27.1205	0.002282
27.1373	0.002306
27.1541	0.002331
27.171	0.002356
27.1878	0.00238
27.2046	0.002405
27.2215	0.002431
27.2383	0.002456
27.2551	0.002482
27.272	0.002508
27.2888	0.002534
27.3056	0.00256
27.3225	0.002587
27.3393	0.002615
27.3561	0.002643
27.373	0.002671
27.3898	0.0027
27.4066	0.00273
27.4235	0.00276
27.4403	0.002791
27.4572	0.002823
27.474	0.002856
27.4908	0.00289
27.5077	0.002925
27.5245	0.002962
27.5413	0.002999
27.5582	0.003039
27.575	0.00308
27.5918	0.003122
27.6087	0.003167
27.6255	0.003215
27.6423	0.003264
27.6592	0.003316
27.676	0.003371
27.6928	0.00343
27.7097	0.003491
27.7265	0.003557
27.7433	0.003626
27.7602	0.003699
27.777	0.003778
27.7938	0.003861
27.8107	0.003951
27.8275	0.004046
27.8443	0.004148
27.8612	0.004258
27.878	0.004375
27.8949	0.0045
27.9117	0.004634
27.9285	0.004778
27.9454	0.004932
27.9622	0.005098
27.979	0.005275
27.9959	0.005465
28.0127	0.005668
28.0295	0.005885
28.0464	0.006118
28.0632	0.006366
28.08	0.006632
28.0969	0.006916
28.1137	0.00722
28.1305	0.007543
28.1474	0.007889
28.1642	0.008257
28.181	0.008649
28.1979	0.009066
28.2147	0.00951
28.2315	0.009981
28.2484	0.010482
28.2652	0.011013
28.2821	0.011575
28.2989	0.012171
28.3157	0.012801
28.3326	0.013467
28.3494	0.014171
28.3662	0.014912
28.3831	0.015694
28.3999	0.016517
28.4167	0.017382
28.4336	0.018291
28.4504	0.019245
28.4672	0.020245
28.4841	0.021291
28.5009	0.022385
28.5177	0.023528
28.5346	0.02472
28.5514	0.025961
28.5682	0.027254
28.5851	0.028597
28.6019	0.029991
28.6187	0.031436
28.6356	0.032932
28.6524	0.03448
28.6693	0.036077
28.6861	0.037725
28.7029	0.039422
28.7198	0.041167
28.7366	0.04296
28.7534	0.044797
28.7703	0.046679
28.7871	0.048603
28.8039	0.050568
28.8208	0.05257
28.8376	0.054608
28.8544	0.056678
28.8713	0.058779
28.8881	0.060907
28.9049	0.063058
28.9218	0.065229
28.9386	0.067417
28.9554	0.069617
28.9723	0.071826
28.9891	0.07404
29.0059	0.076253
29.0228	0.078462
29.0396	0.080662
29.0564	0.082848
29.0733	0.085016
29.0901	0.087159
29.1069	0.089275
29.1238	0.091356
29.1406	0.093399
29.1575	0.095399
29.1743	0.097349
29.1911	0.099247
29.208	0.101086
29.2248	0.102861
29.2416	0.104569
29.2584	0.106205
29.2753	0.107764
29.2921	0.109242
29.309	0.110635
29.3258	0.11194
29.3426	0.113153
29.3595	0.114271
29.3763	0.115291
29.3931	0.11621
29.41	0.117027
29.4268	0.117739
29.4436	0.118345
29.4605	0.118843
29.4773	0.119233
29.4941	0.119513
29.511	0.119684
29.5278	0.119745
29.5446	0.119697
29.5615	0.11954
29.5783	0.119275
29.5952	0.118903
29.612	0.118427
29.6288	0.117847
29.6456	0.117166
29.6625	0.116387
29.6793	0.115512
29.6961	0.114545
29.713	0.113489
29.7298	0.112346
29.7467	0.111122
29.7635	0.109819
29.7803	0.108443
29.7972	0.106996
29.814	0.105483
29.8308	0.103909
29.8477	0.102279
29.8645	0.100595
29.8813	0.098864
29.8982	0.09709
29.915	0.095276
29.9318	0.093429
29.9487	0.091551
29.9655	0.089648
29.9823	0.087724
29.9992	0.085783
30.016	0.083829
30.0328	0.081867
30.0497	0.079899
30.0665	0.077931
30.0833	0.075966
30.1002	0.074007
30.117	0.072057
30.1338	0.07012
30.1507	0.068199
30.1675	0.066297
30.1844	0.064415
30.2012	0.062557
30.218	0.060726
30.2349	0.058922
30.2517	0.057148
30.2685	0.055405
30.2854	0.053696
30.3022	0.052021
30.319	0.050382
30.3359	0.04878
30.3527	0.047215
30.3695	0.045688
30.3864	0.0442
30.4032	0.042752
30.42	0.041342
30.4369	0.039973
30.4537	0.038643
30.4705	0.037353
30.4874	0.036102
30.5042	0.034891
30.521	0.033718
30.5379	0.032585
30.5547	0.031489
30.5715	0.03043
30.5884	0.029408
30.6052	0.028422
30.6221	0.027472
30.6389	0.026556
30.6557	0.025674
30.6726	0.024824
30.6894	0.024007
30.7062	0.023221
30.7231	0.022465
30.7399	0.021739
30.7567	0.02104
30.7736	0.02037
30.7904	0.019725
30.8072	0.019106
30.8241	0.018511
30.8409	0.01794
30.8577	0.017391
30.8746	0.016864
30.8914	0.016357
30.9082	0.015871
30.9251	0.015403
30.9419	0.014953
30.9587	0.014521
30.9756	0.014106
30.9924	0.013706
31.0093	0.013321
31.0261	0.012951
31.0429	0.012594
31.0598	0.012251
31.0766	0.01192
31.0934	0.011601
31.1103	0.011293
31.1271	0.010995
31.1439	0.010708
31.1608	0.010431
31.1776	0.010163
31.1944	0.009904
31.2113	0.009653
31.2281	0.00941
31.2449	0.009175
31.2618	0.008947
31.2786	0.008726
31.2954	0.008512
31.3123	0.008304
31.3291	0.008102
31.3459	0.007905
31.3628	0.007715
31.3796	0.007529
31.3964	0.007349
31.4133	0.007174
31.4301	0.007003
31.447	0.006837
31.4638	0.006676
31.4806	0.006518
31.4975	0.006365
31.5143	0.006215
31.5311	0.00607
31.548	0.005928
31.5648	0.005789
31.5816	0.005655
31.5985	0.005523
31.6153	0.005395
31.6321	0.00527
31.649	0.005149
31.6658	0.00503
31.6826	0.004915
31.6995	0.004802
31.7163	0.004693
31.7331	0.004586
31.75	0.004483
31.7668	0.004382
31.7836	0.004284
31.8005	0.004188
31.8173	0.004095
31.8341	0.004005
31.851	0.003917
31.8678	0.003832
31.8847	0.003749
31.9015	0.003668
31.9183	0.003589
31.9352	0.003513
31.952	0.003439
31.9688	0.003366
31.9856	0.003296
32.0025	0.003227
32.0193	0.00316
32.0362	0.003096
32.053	0.003033
32.0698	0.002971
32.0867	0.002912
32.1035	0.002854
32.1203	0.002799
32.1372	0.002744
32.154	0.002692
32.1708	0.002641
32.1877	0.002592
32.2045	0.002545
32.2213	0.002498
32.2382	0.002454
32.255	0.00241
32.2718	0.002368
32.2887	0.002327
32.3055	0.002287
32.3223	0.002249
32.3392	0.002211
32.356	0.002175
32.3728	0.002139
32.3897	0.002105
32.4065	0.002071
32.4233	0.002039
32.4402	0.002008
32.457	0.001977
32.4738	0.001947
32.4907	0.001918
32.5075	0.00189
32.5244	0.001863
32.5412	0.001836
32.558	0.00181
32.5749	0.001785
32.5917	0.00176
32.6085	0.001736
32.6254	0.001712
32.6422	0.001689
32.659	0.001667
32.6759	0.001645
32.6927	0.001624
32.7095	0.001603
32.7264	0.001583
32.7432	0.001563
32.76	0.001544
32.7769	0.001525
32.7937	0.001507
32.8105	0.001489
32.8274	0.001471
32.8442	0.001454
32.861	0.001438
32.8779	0.001421
32.8947	0.001405
32.9115	0.00139
32.9284	0.001375
32.9452	0.00136
32.9621	0.001345
32.9789	0.001331
32.9957	0.001317
33.0126	0.001304
33.0294	0.001291
33.0462	0.001278
33.0631	0.001266
33.0799	0.001254
33.0967	0.001242
33.1136	0.00123
33.1304	0.001219
33.1472	0.001208
33.1641	0.001197
33.1809	0.001186
33.1977	0.001176
33.2146	0.001165
33.2314	0.001155
33.2482	0.001145
33.2651	0.001135
33.2819	0.001125
33.2987	0.001115
33.3156	0.001106
33.3324	0.001096
33.3492	0.001087
33.3661	0.001077
33.3829	0.001068
33.3998	0.001059
33.4166	0.001051
33.4334	0.001042
33.4503	0.001034
33.4671	0.001025
33.4839	0.001017
33.5008	0.001009
33.5176	0.001001
33.5344	0.000993
33.5513	0.000985
33.5681	0.000977
33.5849	0.00097
33.6018	0.000962
33.6186	0.000955
[truncated: 761 more rows]

## Sheet: Fig 1c
ELISA TcPOP vs pAbs
	anti-TcPOP serum 1			anti-TcPOP serum 2			anti-TcPOP serum 3
1	2.39485	2.60035	2.55325	3.06195	3.10245	3.09045	3.06365	3.13805	3.11815
0.25	2.02805	2.01285	2.15425	2.88575	2.75765	2.82595	2.53705	2.62165	2.49445
0.0625	1.43675	1.63475	1.67935	2.46025	2.40725	2.42795	2.14595	1.97345	1.91495
0.015625	0.94395	1.09455	1.04605	1.90905	1.85295	1.81205	1.30825	1.22875	1.30295
0.00390625	0.57915	0.67995	0.63405	1.36555	1.18615	1.10865	0.61775	0.64235	0.73105
0.000976563	0.26745	0.30285	0.26455	0.80335	0.67935	0.56185	0.29055	0.23845	0.29825
0.000244141	0.07135	0.06805	0.09255	0.36815	0.32255	0.25095	0.10655	0.10685	0.16065
6.10352e-05	0.01965	0.02725	0.00995	0.12465	0.10155	0.08615	0.00285	0.02655	0.10435

## Sheet: Figure 1e
NS	ChrS	IM1S	IM2S	IM3S
52	23.2	2.66	2.43	0.97
50.6	22.7	1.86	2.36	0.93
49.4	21.4	1.33	2.22	0.9
44.6	20.4	0.48	2.19	0.86
37.6	19.9	0.37	2.08	0.85
37.3	18	0.31	1.97	0.77

## Sheet: Figure 2a
	2.5 %			5 %			10 %
NS	68.7	68.6	67.8	53.8	51.5	47.8	37.3	37.6	44.6
IM1S	3.4	2.81	2.89	1.54	1.34	1.33	0.48	0.37	0.31
IM2S	52	47.7	48.8	35.7	34.2	33.8	2.08	2.19	2.36
IM3S	42.5	42.8	40.5	24.5	26.8	25.9	0.9	0.77	0.97

## Sheet: Fig 3b
TcPOP against anti-TcPOP mAbs
	anti-TcPOP mAb1			anti-TcPOP mAb2			anti-TcPOP mAb3
20	1.34653	1.24333	1.29643	1.46043	1.36053	1.45353	1.36073	1.45083	1.37113
5	0.904533	0.902633	0.921633	1.23203	1.24533	1.42443	1.34973	1.37483	1.15813
1.25	0.381133	0.477533	0.458733	1.04723	1.09153	1.10553	1.26253	0.993733	0.841133
0.3125	0.237633	0.204033	0.282433	0.669933	1.04463	1.00023	1.06493	0.983333	0.275033
0.078125	0.249233	0.285533	0.190033	0.325133	0.604933	0.922733	0.889933	0.491733	0.198533
0.019531	0.284533	0.220933	0.167733	0.217833	0.343433	0.724033	0.442533	0.221933	0.267733
0.004883	0.237433	0.230533	0.155733	0.211633	0.270033	0.349333	0.283433	0.212433	0.150133
0.001221	0.288833	0.286733	0.280233	0.214733	0.315933	0.337133	0.244233	0.267533	0.331433

## Sheet: Fig 3d
BLI
TcPOP against anti-TcPOP mAb1						TcPOP against anti-TcPOP mAb2						TcPOP against anti-TcPOP mAb3
Time (sec)	64nM	16nM	4nM			Time (sec)	64nM	16nM	4nM			Time (sec)	64nM	16nM	4nM
960	0	0	0			960	0	0	0			960	0	0	0
960.2	2.785e-05	6.18e-06	4.49e-06			960.2	0.00038665	0.00015906	5.139e-05			960.2	0.00044884	0.00027901	0.00011364
960.4	5.568e-05	1.235e-05	8.98e-06			960.4	0.00077308	0.00031805	0.00010277			960.4	0.00089743	0.0005579	0.00022724
960.6	8.35e-05	1.851e-05	1.346e-05			960.6	0.00115931	0.00047698	0.00015414			960.6	0.00134576	0.00083667	0.00034082
960.8	0.0001113	2.468e-05	1.794e-05			960.8	0.00154533	0.00063584	0.0002055			960.8	0.00179383	0.00111531	0.00045436
961	0.0001391	3.084e-05	2.242e-05			961	0.00193115	0.00079464	0.00025685			961	0.00224164	0.00139383	0.00056786
961.2	0.00016688	3.7e-05	2.69e-05			961.2	0.00231675	0.00095337	0.00030818			961.2	0.0026892	0.00167222	0.00068134
961.4	0.00019464	4.315e-05	3.138e-05			961.4	0.00270215	0.00111204	0.0003595			961.4	0.00313649	0.0019505	0.00079478
961.6	0.0002224	4.93e-05	3.585e-05			961.6	0.00308734	0.00127064	0.00041081			961.6	0.00358353	0.00222864	0.00090818
961.8	0.00025014	5.545e-05	4.032e-05			961.8	0.00347232	0.00142918	0.00046211			961.8	0.00403032	0.00250667	0.00102156
962	0.00027787	6.159e-05	4.479e-05			962	0.00385709	0.00158765	0.00051339			962	0.00447684	0.00278457	0.0011349
962.2	0.00030558	6.773e-05	4.926e-05			962.2	0.00424166	0.00174605	0.00056467			962.2	0.00492311	0.00306235	0.00124821
962.4	0.00033328	7.387e-05	5.372e-05			962.4	0.00462602	0.00190439	0.00061593			962.4	0.00536912	0.00334	0.00136148
962.6	0.00036097	8e-05	5.818e-05			962.6	0.00501017	0.00206266	0.00066718			962.6	0.00581487	0.00361753	0.00147472
962.8	0.00038865	8.613e-05	6.264e-05			962.8	0.00539411	0.00222087	0.00071842			962.8	0.00626037	0.00389494	0.00158793
963	0.00041631	9.225e-05	6.71e-05			963	0.00577785	0.00237902	0.00076965			963	0.00670561	0.00417222	0.00170111
963.2	0.00044396	9.838e-05	7.156e-05			963.2	0.00616138	0.0025371	0.00082086			963.2	0.0071506	0.00444938	0.00181425
963.4	0.0004716	0.00010449	7.601e-05			963.4	0.0065447	0.00269511	0.00087207			963.4	0.00759533	0.00472642	0.00192736
963.6	0.00049922	0.00011061	8.046e-05			963.6	0.00692782	0.00285306	0.00092326			963.6	0.0080398	0.00500333	0.00204044
963.8	0.00052683	0.00011672	8.491e-05			963.8	0.00731073	0.00301094	0.00097444			963.8	0.00848401	0.00528013	0.00215348
964	0.00055443	0.00012283	8.936e-05			964	0.00769343	0.00316876	0.00102561			964	0.00892798	0.00555679	0.00226649
964.2	0.00058201	0.00012893	9.38e-05			964.2	0.00807593	0.00332651	0.00107676			964.2	0.00937168	0.00583334	0.00237947
964.4	0.00060958	0.00013503	9.825e-05			964.4	0.00845822	0.0034842	0.00112791			964.4	0.00981513	0.00610976	0.00249242
964.6	0.00063714	0.00014113	0.00010269			964.6	0.00884031	0.00364182	0.00117904			964.6	0.0102583	0.00638606	0.00260533
964.8	0.00066469	0.00014722	0.00010713			964.8	0.00922219	0.00379938	0.00123016			964.8	0.0107013	0.00666224	0.00271821
965	0.00069222	0.00015331	0.00011156			965	0.00960386	0.00395687	0.00128127			965	0.0111439	0.0069383	0.00283106
965.2	0.00071974	0.0001594	0.000116			965.2	0.00998533	0.0041143	0.00133237			965.2	0.0115864	0.00721423	0.00294387
965.4	0.00074724	0.00016548	0.00012043			965.4	0.0103666	0.00427166	0.00138345			965.4	0.0120286	0.00749004	0.00305665
965.6	0.00077474	0.00017156	0.00012486			965.6	0.0107476	0.00442896	0.00143453			965.6	0.0124705	0.00776573	0.0031694
965.8	0.00080222	0.00017764	0.00012928			965.8	0.0111285	0.00458619	0.00148559			965.8	0.0129121	0.00804129	0.00328211
966	0.00082968	0.00018371	0.00013371			966	0.0115091	0.00474336	0.00153664			966	0.0133536	0.00831673	0.0033948
966.2	0.00085714	0.00018978	0.00013813			966.2	0.0118896	0.00490047	0.00158768			966.2	0.0137947	0.00859205	0.00350745
966.4	0.00088458	0.00019585	0.00014255			966.4	0.0122698	0.0050575	0.00163871			966.4	0.0142356	0.00886725	0.00362006
966.6	0.00091201	0.00020191	0.00014697			966.6	0.0126498	0.00521448	0.00168972			966.6	0.0146763	0.00914233	0.00373265
966.8	0.00093942	0.00020797	0.00015139			966.8	0.0130297	0.00537139	0.00174073			966.8	0.0151167	0.00941728	0.0038452
967	0.00096683	0.00021402	0.0001558			967	0.0134093	0.00552823	0.00179172			967	0.0155568	0.00969211	0.00395772
967.2	0.00099422	0.00022007	0.00016022			967.2	0.0137887	0.00568501	0.0018427			967.2	0.0159967	0.00996682	0.0040702
967.4	0.00102159	0.00022612	0.00016463			967.4	0.0141679	0.00584173	0.00189366			967.4	0.0164363	0.0102414	0.00418265
967.6	0.00104896	0.00023217	0.00016903			967.6	0.0145469	0.00599838	0.00194462			967.6	0.0168757	0.0105159	0.00429507
967.8	0.00107631	0.00023821	0.00017344			967.8	0.0149257	0.00615497	0.00199557			967.8	0.0173148	0.0107902	0.00440746
968	0.00110365	0.00024425	0.00017784			968	0.0153043	0.00631149	0.0020465			968	0.0177537	0.0110644	0.00451982
968.2	0.00113097	0.00025028	0.00018224			968.2	0.0156827	0.00646794	0.00209742			968.2	0.0181923	0.0113385	0.00463214
968.4	0.00115829	0.00025631	0.00018664			968.4	0.0160609	0.00662434	0.00214833			968.4	0.0186307	0.0116125	0.00474443
968.6	0.00118558	0.00026234	0.00019104			968.6	0.0164389	0.00678066	0.00219923			968.6	0.0190688	0.0118864	0.00485668
968.8	0.00121287	0.00026836	0.00019543			968.8	0.0168167	0.00693693	0.00225011			968.8	0.0195067	0.0121601	0.00496891
969	0.00124015	0.00027438	0.00019983			969	0.0171943	0.00709313	0.00230099			969	0.0199443	0.0124337	0.0050811
969.2	0.00126741	0.0002804	0.00020422			969.2	0.0175716	0.00724926	0.00235185			969.2	0.0203817	0.0127072	0.00519326
969.4	0.00129465	0.00028641	0.00020861			969.4	0.0179488	0.00740533	0.0024027			969.4	0.0208188	0.0129806	0.00530538
969.6	0.00132189	0.00029242	0.00021299			969.6	0.0183258	0.00756134	0.00245354			969.6	0.0212557	0.0132538	0.00541747
969.8	0.00134911	0.00029843	0.00021738			969.8	0.0187025	0.00771728	0.00250437			969.8	0.0216923	0.013527	0.00552953
970	0.00137632	0.00030443	0.00022176			970	0.0190791	0.00787316	0.00255518			970	0.0221286	0.0138	0.00564156
970.2	0.00140352	0.00031043	0.00022614			970.2	0.0194554	0.00802897	0.00260599			970.2	0.0225647	0.0140728	0.00575356
970.4	0.0014307	0.00031643	0.00023052			970.4	0.0198316	0.00818472	0.00265678			970.4	0.0230006	0.0143456	0.00586552
970.6	0.00145787	0.00032242	0.00023489			970.6	0.0202076	0.0083404	0.00270756			970.6	0.0234362	0.0146183	0.00597745
970.8	0.00148503	0.00032841	0.00023926			970.8	0.0205833	0.00849602	0.00275833			970.8	0.0238715	0.0148908	0.00608935
971	0.00151218	0.00033439	0.00024364			971	0.0209588	0.00865158	0.00280908			971	0.0243066	0.0151632	0.00620121
971.2	0.00153931	0.00034038	0.000248			971.2	0.0213342	0.00880707	0.00285983			971.2	0.0247415	0.0154355	0.00631304
971.4	0.00156643	0.00034636	0.00025237			971.4	0.0217093	0.0089625	0.00291056			971.4	0.0251761	0.0157076	0.00642484
971.6	0.00159354	0.00035233	0.00025674			971.6	0.0220843	0.00911786	0.00296128			971.6	0.0256105	0.0159797	0.00653661
971.8	0.00162063	0.0003583	0.0002611			971.8	0.022459	0.00927316	0.00301199			971.8	0.0260446	0.0162516	0.00664834
972	0.00164771	0.00036427	0.00026546			972	0.0228335	0.0094284	0.00306269			972	0.0264784	0.0165234	0.00676004
972.2	0.00167478	0.00037024	0.00026982			972.2	0.0232079	0.00958357	0.00311338			972.2	0.026912	0.016795	0.00687171
972.4	0.00170184	0.0003762	0.00027417			972.4	0.023582	0.00973868	0.00316406			972.4	0.0273454	0.0170666	0.00698335
972.6	0.00172888	0.00038216	0.00027853			972.6	0.0239559	0.00989372	0.00321472			972.6	0.0277785	0.017338	0.00709495
972.8	0.00175591	0.00038811	0.00028288			972.8	0.0243297	0.0100487	0.00326537			972.8	0.0282113	0.0176093	0.00720653
973	0.00178293	0.00039406	0.00028723			973	0.0247032	0.0102036	0.00331601			973	0.0286439	0.0178805	0.00731806
973.2	0.00180993	0.00040001	0.00029158			973.2	0.0250765	0.0103585	0.00336664			973.2	0.0290763	0.0181516	0.00742957
973.4	0.00183693	0.00040595	0.00029592			973.4	0.0254496	0.0105133	0.00341726			973.4	0.0295084	0.0184226	0.00754104
973.6	0.00186391	0.00041189	0.00030026			973.6	0.0258226	0.010668	0.00346786			973.6	0.0299403	0.0186934	0.00765249
973.8	0.00189087	0.00041783	0.00030461			973.8	0.0261953	0.0108226	0.00351845			973.8	0.0303719	0.0189641	0.0077639
974	0.00191783	0.00042377	0.00030894			974	0.0265678	0.0109772	0.00356904			974	0.0308032	0.0192347	0.00787527
974.2	0.00194477	0.0004297	0.00031328			974.2	0.0269401	0.0111318	0.00361961			974.2	0.0312343	0.0195052	0.00798662
974.4	0.0019717	0.00043562	0.00031762			974.4	0.0273122	0.0112862	0.00367017			974.4	0.0316652	0.0197755	0.00809793
974.6	0.00199861	0.00044155	0.00032195			974.6	0.0276842	0.0114407	0.00372071			974.6	0.0320958	0.0200458	0.00820921
974.8	0.00202552	0.00044747	0.00032628			974.8	0.0280559	0.011595	0.00377125			974.8	0.0325262	0.0203159	0.00832045
975	0.00205241	0.00045339	0.00033061			975	0.0284274	0.0117493	0.00382177			975	0.0329563	0.0205858	0.00843167
975.2	0.00207929	0.0004593	0.00033493			975.2	0.0287987	0.0119035	0.00387228			975.2	0.0333862	0.0208557	0.00854285
975.4	0.00210615	0.00046521	0.00033926			975.4	0.0291698	0.0120576	0.00392278			975.4	0.0338158	0.0211255	0.008654
975.6	0.002133	0.00047112	0.00034358			975.6	0.0295407	0.0122117	0.00397327			975.6	0.0342452	0.0213951	0.00876512
975.8	0.00215984	0.00047702	0.0003479			975.8	0.0299114	0.0123658	0.00402375			975.8	0.0346743	0.0216646	0.0088762
976	0.00218667	0.00048292	0.00035222			976	0.030282	0.0125197	0.00407421			976	0.0351032	0.021934	0.00898725
976.2	0.00221349	0.00048882	0.00035653			976.2	0.0306523	0.0126736	0.00412467			976.2	0.0355318	0.0222033	0.00909827
976.4	0.00224029	0.00049471	0.00036085			976.4	0.0310224	0.0128274	0.00417511			976.4	0.0359602	0.0224724	0.00920926
976.6	0.00226708	0.0005006	0.00036516			976.6	0.0313923	0.0129812	0.00422554			976.6	0.0363884	0.0227415	0.00932022
976.8	0.00229385	0.00050649	0.00036947			976.8	0.031762	0.0131349	0.00427596			976.8	0.0368163	0.0230104	0.00943114
977	0.00232062	0.00051237	0.00037377			977	0.0321316	0.0132886	0.00432637			977	0.0372439	0.0232792	0.00954203
977.2	0.00234737	0.00051825	0.00037808			977.2	0.0325009	0.0134421	0.00437676			977.2	0.0376713	0.0235478	0.00965289
977.4	0.00237411	0.00052412	0.00038238			977.4	0.03287	0.0135957	0.00442715			977.4	0.0380985	0.0238164	0.00976372
977.6	0.00240084	0.00053	0.00038668			977.6	0.0332389	0.0137491	0.00447752			977.6	0.0385254	0.0240848	0.00987451
977.8	0.00242755	0.00053587	0.00039098			977.8	0.0336076	0.0139025	0.00452788			977.8	0.0389521	0.0243532	0.00998527
978	0.00245425	0.00054173	0.00039528			978	0.0339762	0.0140558	0.00457823			978	0.0393785	0.0246214	0.010096
978.2	0.00248094	0.0005476	0.00039957			978.2	0.0343445	0.0142091	0.00462857			978.2	0.0398047	0.0248894	0.0102067
978.4	0.00250761	0.00055345	0.00040386			978.4	0.0347126	0.0143623	0.00467889			978.4	0.0402306	0.0251574	0.0103174
978.6	0.00253428	0.00055931	0.00040815			978.6	0.0350805	0.0145154	0.00472921			978.6	0.0406563	0.0254252	0.010428
978.8	0.00256093	0.00056516	0.00041244			978.8	0.0354483	0.0146685	0.00477951			978.8	0.0410817	0.025693	0.0105386
979	0.00258757	0.00057101	0.00041673			979	0.0358158	0.0148215	0.0048298			979	0.0415069	0.0259606	0.0106492
979.2	0.00261419	0.00057686	0.00042101			979.2	0.0361831	0.0149745	0.00488008			979.2	0.0419319	0.026228	0.0107597
979.4	0.00264081	0.0005827	0.00042529			979.4	0.0365503	0.0151273	0.00493035			979.4	0.0423566	0.0264954	0.0108702
979.6	0.00266741	0.00058854	0.00042957			979.6	0.0369172	0.0152802	0.00498061			979.6	0.0427811	0.0267627	0.0109807
979.8	0.00269399	0.00059438	0.00043385			979.8	0.0372839	0.0154329	0.00503085			979.8	0.0432053	0.0270298	0.0110911
980	0.00272057	0.00060021	0.00043813			980	0.0376505	0.0155856	0.00508108			980	0.0436293	0.0272968	0.0112015
980.2	0.00274713	0.00060604	0.0004424			980.2	0.0380168	0.0157383	0.0051313			980.2	0.044053	0.0275637	0.0113119
980.4	0.00277368	0.00061186	0.00044667			980.4	0.038383	0.0158908	0.00518152			980.4	0.0444765	0.0278305	0.0114222
980.6	0.00280022	0.00061768	0.00045094			980.6	0.0387489	0.0160433	0.00523171			980.6	0.0448997	0.0280971	0.0115326
980.8	0.00282675	0.0006235	0.00045521			980.8	0.0391147	0.0161958	0.0052819			980.8	0.0453227	0.0283637	0.0116428
981	0.00285326	0.00062932	0.00045947			981	0.0394802	0.0163482	0.00533208			981	0.0457455	0.0286301	0.0117531
981.2	0.00287976	0.00063513	0.00046373			981.2	0.0398456	0.0165005	0.00538224			981.2	0.046168	0.0288964	0.0118633
981.4	0.00290625	0.00064094	0.00046799			981.4	0.0402107	0.0166527	0.00543239			981.4	0.0465902	0.0291625	0.0119735
981.6	0.00293272	0.00064675	0.00047225			981.6	0.0405757	0.0168049	0.00548253			981.6	0.0470123	0.0294286	0.0120836
981.8	0.00295919	0.00065255	0.00047651			981.8	0.0409405	0.0169571	0.00553266			981.8	0.047434	0.0296946	0.0121937
982	0.00298564	0.00065835	0.00048076			982	0.041305	0.0171091	0.00558278			982	0.0478556	0.0299604	0.0123038
982.2	0.00301208	0.00066414	0.00048502			982.2	0.0416694	0.0172611	0.00563289			982.2	0.0482769	0.0302261	0.0124139
982.4	0.0030385	0.00066993	0.00048927			982.4	0.0420336	0.0174131	0.00568298			982.4	0.0486979	0.0304917	0.0125239
982.6	0.00306491	0.00067572	0.00049351			982.6	0.0423976	0.017565	0.00573306			982.6	0.0491188	0.0307572	0.0126339
982.8	0.00309131	0.00068151	0.00049776			982.8	0.0427613	0.0177168	0.00578313			982.8	0.0495393	0.0310225	0.0127438
983	0.0031177	0.00068729	0.000502			983	0.0431249	0.0178685	0.00583319			983	0.0499597	0.0312877	0.0128538
983.2	0.00314408	0.00069307	0.00050625			983.2	0.0434883	0.0180202	0.00588324			983.2	0.0503797	0.0315529	0.0129637
983.4	0.00317044	0.00069884	0.00051049			983.4	0.0438515	0.0181718	0.00593328			983.4	0.0507996	0.0318179	0.0130735
983.6	0.00319679	0.00070462	0.00051472			983.6	0.0442145	0.0183234	0.00598331			983.6	0.0512192	0.0320827	0.0131834
983.8	0.00322313	0.00071038	0.00051896			983.8	0.0445773	0.0184749	0.00603332			983.8	0.0516385	0.0323475	0.0132932
984	0.00324946	0.00071615	0.00052319			984	0.0449399	0.0186264	0.00608332			984	0.0520577	0.0326121	0.0134029
984.2	0.00327577	0.00072191	0.00052742			984.2	0.0453023	0.0187777	0.00613331			984.2	0.0524765	0.0328767	0.0135127
984.4	0.00330207	0.00072767	0.00053165			984.4	0.0456646	0.0189291	0.00618329			984.4	0.0528952	0.0331411	0.0136224
984.6	0.00332836	0.00073343	0.00053588			984.6	0.0460266	0.0190803	0.00623326			984.6	0.0533136	0.0334054	0.013732
984.8	0.00335464	0.00073918	0.00054011			984.8	0.0463884	0.0192315	0.00628321			984.8	0.0537317	0.0336696	0.0138417
985	0.0033809	0.00074493	0.00054433			985	0.04675	0.0193826	0.00633316			985	0.0541496	0.0339336	0.0139513
985.2	0.00340715	0.00075067	0.00054855			985.2	0.0471115	0.0195337	0.00638309			985.2	0.0545673	0.0341976	0.0140608
985.4	0.00343339	0.00075642	0.00055277			985.4	0.0474727	0.0196847	0.00643301			985.4	0.0549847	0.0344614	0.0141704
985.6	0.00345962	0.00076215	0.00055699			985.6	0.0478338	0.0198356	0.00648292			985.6	0.0554019	0.0347251	0.0142799
985.8	0.00348583	0.00076789	0.0005612			985.8	0.0481946	0.0199865	0.00653282			985.8	0.0558189	0.0349887	0.0143894
986	0.00351204	0.00077362	0.00056541			986	0.0485553	0.0201373	0.00658271			986	0.0562356	0.0352522	0.0144988
986.2	0.00353823	0.00077935	0.00056962			986.2	0.0489157	0.0202881	0.00663259			986.2	0.0566521	0.0355155	0.0146082
986.4	0.0035644	0.00078508	0.00057383			986.4	0.049276	0.0204388	0.00668245			986.4	0.0570683	0.0357788	0.0147176
986.6	0.00359057	0.0007908	0.00057804			986.6	0.0496361	0.0205894	0.0067323			986.6	0.0574843	0.0360419	0.014827
986.8	0.00361672	0.00079652	0.00058224			986.8	0.0499959	0.02074	0.00678214			986.8	0.0579001	0.0363049	0.0149363
987	0.00364286	0.00080223	0.00058645			987	0.0503556	0.0208905	0.00683197			987	0.0583156	0.0365678	0.0150456
987.2	0.00366899	0.00080795	0.00059065			987.2	0.0507151	0.021041	0.00688179			987.2	0.0587309	0.0368306	0.0151548
987.4	0.00369511	0.00081366	0.00059484			987.4	0.0510744	0.0211913	0.0069316			987.4	0.0591459	0.0370932	0.015264
987.6	0.00372121	0.00081936	0.00059904			987.6	0.0514335	0.0213417	0.00698139			987.6	0.0595607	0.0373558	0.0153732
987.8	0.0037473	0.00082506	0.00060324			987.8	0.0517924	0.0214919	0.00703118			987.8	0.0599753	0.0376182	0.0154824
988	0.00377338	0.00083076	0.00060743			988	0.0521512	0.0216421	0.00708095			988	0.0603896	0.0378805	0.0155915
988.2	0.00379945	0.00083646	0.00061162			988.2	0.0525097	0.0217923	0.00713071			988.2	0.0608037	0.0381427	0.0157006
988.4	0.0038255	0.00084215	0.00061581			988.4	0.052868	0.0219423	0.00718046			988.4	0.0612175	0.0384048	0.0158097
988.6	0.00385154	0.00084784	0.00061999			988.6	0.0532261	0.0220923	0.0072302			988.6	0.0616311	0.0386667	0.0159187
988.8	0.00387757	0.00085353	0.00062417			988.8	0.0535841	0.0222423	0.00727992			988.8	0.0620445	0.0389285	0.0160277
989	0.00390359	0.00085921	0.00062836			989	0.0539418	0.0223922	0.00732964			989	0.0624576	0.0391903	0.0161367
989.2	0.00392959	0.00086489	0.00063254			989.2	0.0542994	0.022542	0.00737934			989.2	0.0628705	0.0394519	0.0162456
989.4	0.00395559	0.00087057	0.00063671			989.4	0.0546568	0.0226918	0.00742903			989.4	0.0632831	0.0397134	0.0163545
989.6	0.00398157	0.00087624	0.00064089			989.6	0.0550139	0.0228415	0.00747871			989.6	0.0636956	0.0399748	0.0164634
989.8	0.00400754	0.00088191	0.00064506			989.8	0.0553709	0.0229911	0.00752838			989.8	0.0641077	0.040236	0.0165723
990	0.00403349	0.00088758	0.00064923			990	0.0557277	0.0231407	0.00757804			990	0.0645197	0.0404972	0.0166811
990.2	0.00405944	0.00089324	0.0006534			990.2	0.0560843	0.0232902	0.00762769			990.2	0.0649314	0.0407582	0.0167898
990.4	0.00408537	0.0008989	0.00065757			990.4	0.0564407	0.0234397	0.00767732			990.4	0.0653428	0.0410191	0.0168986
990.6	0.00411129	0.00090456	0.00066174			990.6	0.0567969	0.0235891	0.00772695			990.6	0.0657541	0.0412799	0.0170073
990.8	0.0041372	0.00091021	0.0006659			990.8	0.0571529	0.0237384	0.00777656			990.8	0.0661651	0.0415406	0.017116
991	0.00416309	0.00091586	0.00067006			991	0.0575088	0.0238877	0.00782616			991	0.0665758	0.0418011	0.0172246
991.2	0.00418897	0.00092151	0.00067422			991.2	0.0578644	0.0240369	0.00787575			991.2	0.0669864	0.0420616	0.0173333
991.4	0.00421484	0.00092715	0.00067838			991.4	0.0582198	0.024186	0.00792532			991.4	0.0673966	0.0423219	0.0174418
991.6	0.0042407	0.00093279	0.00068253			991.6	0.0585751	0.0243351	0.00797489			991.6	0.0678067	0.0425821	0.0175504
991.8	0.00426655	0.00093843	0.00068668			991.8	0.0589301	0.0244841	0.00802445			991.8	0.0682165	0.0428422	0.0176589
992	0.00429238	0.00094406	0.00069084			992	0.059285	0.0246331	0.00807399			992	0.0686261	0.0431022	0.0177674
992.2	0.0043182	0.00094969	0.00069498			992.2	0.0596397	0.024782	0.00812352			992.2	0.0690354	0.0433621	0.0178759
992.4	0.00434401	0.00095532	0.00069913			992.4	0.0599942	0.0249309	0.00817304			992.4	0.0694445	0.0436218	0.0179843
992.6	0.00436981	0.00096094	0.00070328			992.6	0.0603485	0.0250796	0.00822255			992.6	0.0698534	0.0438815	0.0180927
992.8	0.0043956	0.00096656	0.00070742			992.8	0.0607026	0.0252284	0.00827205			992.8	0.070262	0.044141	0.0182011
993	0.00442137	0.00097218	0.00071156			993	0.0610565	0.025377	0.00832153			993	0.0706704	0.0444004	0.0183094
993.2	0.00444713	0.0009778	0.0007157			993.2	0.0614102	0.0255256	0.00837101			993.2	0.0710786	0.0446597	0.0184177
993.4	0.00447288	0.00098341	0.00071984			993.4	0.0617637	0.0256741	0.00842047			993.4	0.0714865	0.0449189	0.018526
993.6	0.00449862	0.00098902	0.00072397			993.6	0.0621171	0.0258226	0.00846992			993.6	0.0718942	0.045178	0.0186342
993.8	0.00452434	0.00099462	0.0007281			993.8	0.0624702	0.025971	0.00851937			993.8	0.0723017	0.0454369	0.0187425
994	0.00455005	0.00100022	0.00073223			994	0.0628232	0.0261194	0.00856879			994	0.0727089	0.0456958	0.0188506
994.2	0.00457576	0.00100582	0.00073636			994.2	0.0631759	0.0262677	0.00861821			994.2	0.0731159	0.0459545	0.0189588
994.4	0.00460144	0.00101141	0.00074049			994.4	0.0635285	0.0264159	0.00866762			994.4	0.0735226	0.0462131	0.0190669
994.6	0.00462712	0.00101701	0.00074461			994.6	0.0638809	0.0265641	0.00871701			994.6	0.0739292	0.0464716	0.019175
994.8	0.00465278	0.0010226	0.00074874			994.8	0.0642331	0.0267122	0.0087664			994.8	0.0743354	0.0467299	0.019283
995	0.00467844	0.00102818	0.00075286			995	0.0645851	0.0268602	0.00881577			995	0.0747415	0.0469882	0.019391
995.2	0.00470408	0.00103376	0.00075697			995.2	0.0649369	0.0270082	0.00886513			995.2	0.0751473	0.0472463	0.019499
995.4	0.0047297	0.00103934	0.00076109			995.4	0.0652886	0.0271561	0.00891448			995.4	0.0755529	0.0475044	0.019607
995.6	0.00475532	0.00104492	0.00076521			995.6	0.06564	0.027304	0.00896382			995.6	0.0759583	0.0477623	0.0197149
995.8	0.00478092	0.00105049	0.00076932			995.8	0.0659913	0.0274518	0.00901315			995.8	0.0763634	0.0480201	0.0198228
996	0.00480651	0.00105606	0.00077343			996	0.0663423	0.0275995	0.00906246			996	0.0767683	0.0482778	0.0199307
996.2	0.00483209	0.00106162	0.00077754			996.2	0.0666932	0.0277472	0.00911177			996.2	0.0771729	0.0485353	0.0200385
996.4	0.00485766	0.00106719	0.00078164			996.4	0.0670439	0.0278948	0.00916106			996.4	0.0775773	0.0487928	0.0201463
996.6	0.00488322	0.00107275	0.00078575			996.6	0.0673944	0.0280424	0.00921034			996.6	0.0779815	0.0490502	0.0202541
996.8	0.00490876	0.0010783	0.00078985			996.8	0.0677447	0.0281899	0.00925961			996.8	0.0783855	0.0493074	0.0203618
997	0.00493429	0.00108386	0.00079395			997	0.0680948	0.0283373	0.00930887			997	0.0787892	0.0495645	0.0204695
997.2	0.00495981	0.00108941	0.00079805			997.2	0.0684447	0.0284847	0.00935812			997.2	0.0791927	0.0498215	0.0205772
997.4	0.00498532	0.00109495	0.00080214			997.4	0.0687944	0.028632	0.00940735			997.4	0.079596	0.0500784	0.0206848
997.6	0.00501081	0.0011005	0.00080624			997.6	0.069144	0.0287792	0.00945658			997.6	0.079999	0.0503352	0.0207925
997.8	0.0050363	0.00110604	0.00081033			997.8	0.0694934	0.0289264	0.00950579			997.8	0.0804018	0.0505918	0.0209
998	0.00506177	0.00111158	0.00081442			998	0.0698425	0.0290736	0.00955499			998	0.0808043	0.0508484	0.0210076
998.2	0.00508723	0.00111711	0.00081851			998.2	0.0701915	0.0292207	0.00960418			998.2	0.0812067	0.0511048	0.0211151
998.4	0.00511267	0.00112264	0.00082259			998.4	0.0705403	0.0293677	0.00965336			998.4	0.0816088	0.0513611	0.0212226
998.6	0.00513811	0.00112817	0.00082668			998.6	0.0708889	0.0295146	0.00970253			998.6	0.0820106	0.0516173	0.02133
998.8	0.00516353	0.00113369	0.00083076			998.8	0.0712373	0.0296615	0.00975169			998.8	0.0824123	0.0518734	0.0214375
999	0.00518894	0.00113921	0.00083484			999	0.0715856	0.0298083	0.00980083			999	0.0828137	0.0521294	0.0215449
999.2	0.00521434	0.00114473	0.00083892			999.2	0.0719336	0.0299551	0.00984996			999.2	0.0832149	0.0523852	0.0216522
999.4	0.00523973	0.00115025	0.00084299			999.4	0.0722815	0.0301018	0.00989909			999.4	0.0836158	0.052641	0.0217595
999.6	0.0052651	0.00115576	0.00084707			999.6	0.0726291	0.0302484	0.0099482			999.6	0.0840165	0.0528966	0.0218668
999.8	0.00529047	0.00116127	0.00085114			999.8	0.0729766	0.030395	0.0099973			999.8	0.084417	0.0531522	0.0219741
1000	0.00531582	0.00116677	0.00085521			1000	0.0733239	0.0305416	0.0100464			1000	0.0848172	0.0534076	0.0220813
1000.2	0.00534116	0.00117227	0.00085928			1000.2	0.073671	0.030688	0.0100955			1000.2	0.0852172	0.0536628	0.0221886
1000.4	0.00536649	0.00117777	0.00086334			1000.4	0.0740179	0.0308344	0.0101445			1000.4	0.085617	0.053918	0.0222957
1000.6	0.0053918	0.00118327	0.00086741			1000.6	0.0743647	0.0309808	0.0101936			1000.6	0.0860166	0.0541731	0.0224029
1000.8	0.00541711	0.00118876	0.00087147			1000.8	0.0747112	0.0311271	0.0102426			1000.8	0.0864159	0.054428	0.02251
1001	0.0054424	0.00119425	0.00087553			1001	0.0750576	0.0312733	0.0102917			1001	0.086815	0.0546829	0.0226171
1001.2	0.00546768	0.00119974	0.00087959			1001.2	0.0754037	0.0314195	0.0103407			1001.2	0.0872139	0.0549376	0.0227241
1001.4	0.00549294	0.00120522	0.00088364			1001.4	0.0757497	0.0315656	0.0103897			1001.4	0.0876125	0.0551922	0.0228311
1001.6	0.0055182	0.0012107	0.0008877			1001.6	0.0760955	0.0317116	0.0104387			1001.6	0.088011	0.0554467	0.0229381
1001.8	0.00554344	0.00121618	0.00089175			1001.8	0.0764411	0.0318576	0.0104877			1001.8	0.0884091	0.0557011	0.0230451
1002	0.00556868	0.00122165	0.0008958			1002	0.0767866	0.0320035	0.0105366			1002	0.0888071	0.0559554	0.023152
1002.2	0.0055939	0.00122712	0.00089985			1002.2	0.0771318	0.0321494	0.0105856			1002.2	0.0892048	0.0562096	0.0232589
1002.4	0.0056191	0.00123259	0.0009039			1002.4	0.0774768	0.0322952	0.0106346			1002.4	0.0896023	0.0564636	0.0233658
1002.6	0.0056443	0.00123805	0.00090794			1002.6	0.0778217	0.0324409	0.0106835			1002.6	0.0899996	0.0567175	0.0234726
1002.8	0.00566949	0.00124352	0.00091198			1002.8	0.0781664	0.0325866	0.0107324			1002.8	0.0903966	0.0569714	0.0235794
1003	0.00569466	0.00124897	0.00091602			1003	0.0785109	0.0327322	0.0107814			1003	0.0907934	0.0572251	0.0236861
1003.2	0.00571982	0.00125443	0.00092006			1003.2	0.0788552	0.0328778	0.0108303			1003.2	0.09119	0.0574787	0.0237929
1003.4	0.00574497	0.00125988	0.0009241			1003.4	0.0791993	0.0330233	0.0108792			1003.4	0.0915863	0.0577322	0.0238996
1003.6	0.00577011	0.00126533	0.00092813			1003.6	0.0795433	0.0331687	0.010928			1003.6	0.0919825	0.0579855	0.0240063
1003.8	0.00579523	0.00127077	0.00093216			1003.8	0.079887	0.0333141	0.0109769			1003.8	0.0923784	0.0582388	0.0241129
1004	0.00582034	0.00127622	0.00093619			1004	0.0802306	0.0334595	0.0110258			1004	0.092774	0.058492	0.0242195
1004.2	0.00584545	0.00128166	0.00094022			1004.2	0.080574	0.0336047	0.0110746			1004.2	0.0931695	0.058745	0.0243261
1004.4	0.00587053	0.00128709	0.00094425			1004.4	0.0809172	0.0337499	0.0111235			1004.4	0.0935647	0.0589979	0.0244327
1004.6	0.00589561	0.00129252	0.00094827			1004.6	0.0812602	0.0338951	0.0111723			1004.6	0.0939597	0.0592507	0.0245392
1004.8	0.00592068	0.00129795	0.00095229			1004.8	0.081603	0.0340401	0.0112211			1004.8	0.0943544	0.0595034	0.0246457
1005	0.00594573	0.00130338	0.00095631			1005	0.0819456	0.0341852	0.0112699			1005	0.094749	0.059756	0.0247521
1005.2	0.00597078	0.0013088	0.00096033			1005.2	0.0822881	0.0343301	0.0113187			1005.2	0.0951433	0.0600085	0.0248586
1005.4	0.00599581	0.00131422	0.00096435			1005.4	0.0826304	0.034475	0.0113675			1005.4	0.0955373	0.0602608	0.0249649
1005.6	0.00602082	0.00131964	0.00096836			1005.6	0.0829725	0.0346199	0.0114163			1005.6	0.0959312	0.0605131	0.0250713
1005.8	0.00604583	0.00132506	0.00097237			1005.8	0.0833144	0.0347647	0.011465			1005.8	0.0963248	0.0607652	0.0251776
1006	0.00607083	0.00133047	0.00097638			1006	0.0836561	0.0349094	0.0115138			1006	0.0967182	0.0610173	0.0252839
1006.2	0.00609581	0.00133587	0.00098039			1006.2	0.0839976	0.0350541	0.0115625			1006.2	0.0971114	0.0612692	0.0253902
1006.4	0.00612078	0.00134128	0.0009844			1006.4	0.084339	0.0351987	0.0116113			1006.4	0.0975043	0.061521	0.0254965
1006.6	0.00614574	0.00134668	0.0009884			1006.6	0.0846801	0.0353432	0.01166			1006.6	0.097897	0.0617727	0.0256027
1006.8	0.00617069	0.00135208	0.00099241			1006.8	0.0850211	0.0354877	0.0117087			1006.8	0.0982895	0.0620243	0.0257088
1007	0.00619563	0.00135747	0.00099641			1007	0.0853619	0.0356321	0.0117574			1007	0.0986818	0.0622757	0.025815
1007.2	0.00622055	0.00136287	0.00100041			1007.2	0.0857025	0.0357765	0.0118061			1007.2	0.0990738	0.0625271	0.0259211
1007.4	0.00624546	0.00136826	0.0010044			1007.4	0.086043	0.0359208	0.0118547			1007.4	0.0994657	0.0627783	0.0260272
1007.6	0.00627036	0.00137364	0.0010084			1007.6	0.0863832	0.0360651	0.0119034			1007.6	0.0998572	0.0630295	0.0261333
1007.8	0.00629525	0.00137902	0.00101239			1007.8	0.0867233	0.0362092	0.0119521			1007.8	0.100249	0.0632805	0.0262393
1008	0.00632013	0.0013844	0.00101638			1008	0.0870631	0.0363534	0.0120007			1008	0.10064	0.0635314	0.0263453
1008.2	0.006345	0.00138978	0.00102037			1008.2	0.0874028	0.0364974	0.0120493			1008.2	0.101031	0.0637822	0.0264512
1008.4	0.00636985	0.00139515	0.00102436			1008.4	0.0877423	0.0366414	0.0120979			1008.4	0.101421	0.0640329	0.0265572
1008.6	0.00639469	0.00140053	0.00102834			1008.6	0.0880817	0.0367854	0.0121465			1008.6	0.101812	0.0642835	0.0266631
1008.8	0.00641952	0.00140589	0.00103232			1008.8	0.0884208	0.0369293	0.0121951			1008.8	0.102202	0.0645339	0.0267689
1009	0.00644434	0.00141126	0.0010363			1009	0.0887598	0.0370731	0.0122437			1009	0.102592	0.0647843	0.0268748
1009.2	0.00646915	0.00141662	0.00104028			1009.2	0.0890986	0.0372169	0.0122923			1009.2	0.102982	0.0650345	0.0269806
1009.4	0.00649395	0.00142198	0.00104426			1009.4	0.0894372	0.0373606	0.0123408			1009.4	0.103371	0.0652846	0.0270864
1009.6	0.00651873	0.00142733	0.00104824			1009.6	0.0897756	0.0375043	0.0123894			1009.6	0.103761	0.0655347	0.0271921
1009.8	0.0065435	0.00143268	0.00105221			1009.8	0.0901138	0.0376479	0.0124379			1009.8	0.10415	0.0657846	0.0272978
1010	0.00656826	0.00143803	0.00105618			1010	0.0904519	0.0377914	0.0124864			1010	0.104539	0.0660344	0.0274035
1010.2	0.00659301	0.00144338	0.00106015			1010.2	0.0907898	0.0379349	0.012535			1010.2	0.104927	0.066284	0.0275092
1010.4	0.00661775	0.00144872	0.00106412			1010.4	0.0911274	0.0380783	0.0125835			1010.4	0.105316	0.0665336	0.0276148
1010.6	0.00664248	0.00145406	0.00106808			1010.6	0.091465	0.0382217	0.012632			1010.6	0.105704	0.0667831	0.0277204
1010.8	0.00666719	0.0014594	0.00107204			1010.8	0.0918023	0.038365	0.0126804			1010.8	0.106092	0.0670324	0.0278259
1011	0.00669189	0.00146473	0.00107601			1011	0.0921394	0.0385082	0.0127289			1011	0.10648	0.0672817	0.0279315
1011.2	0.00671658	0.00147006	0.00107997			1011.2	0.0924764	0.0386514	0.0127774			1011.2	0.106867	0.0675308	0.028037
1011.4	0.00674126	0.00147539	0.00108392			1011.4	0.0928131	0.0387945	0.0128258			1011.4	0.107255	0.0677798	0.0281425
1011.6	0.00676593	0.00148071	0.00108788			1011.6	0.0931497	0.0389376	0.0128743			1011.6	0.107642	0.0680287	0.0282479
1011.8	0.00679058	0.00148603	0.00109183			1011.8	0.0934862	0.0390806	0.0129227			1011.8	0.108029	0.0682776	0.0283533
1012	0.00681523	0.00149135	0.00109578			1012	0.0938224	0.0392235	0.0129711			1012	0.108415	0.0685262	0.0284587
1012.2	0.00683986	0.00149667	0.00109973			1012.2	0.0941585	0.0393664	0.0130195			1012.2	0.108802	0.0687748	0.028564
1012.4	0.00686448	0.00150198	0.00110368			1012.4	0.0944943	0.0395092	0.0130679			1012.4	0.109188	0.0690233	0.0286693
1012.6	0.00688909	0.00150729	0.00110763			1012.6	0.09483	0.039652	0.0131163			1012.6	0.109574	0.0692717	0.0287746
1012.8	0.00691369	0.00151259	0.00111157			1012.8	0.0951655	0.0397947	0.0131646			1012.8	0.10996	0.0695199	0.0288799
1013	0.00693827	0.0015179	0.00111551			1013	0.0955008	0.0399374	0.013213			1013	0.110345	0.069768	0.0289851
1013.2	0.00696285	0.0015232	0.00111945			1013.2	0.095836	0.0400799	0.0132613			1013.2	0.110731	0.0700161	0.0290903
1013.4	0.00698741	0.00152849	0.00112339			1013.4	0.096171	0.0402225	0.0133097			1013.4	0.111116	0.070264	0.0291955
1013.6	0.00701196	0.00153379	0.00112733			1013.6	0.0965057	0.0403649	0.013358			1013.6	0.111501	0.0705118	0.0293006
1013.8	0.0070365	0.00153908	0.00113126			1013.8	0.0968404	0.0405074	0.0134063			1013.8	0.111885	0.0707595	0.0294057
1014	0.00706103	0.00154436	0.00113519			1014	0.0971748	0.0406497	0.0134546			1014	0.11227	0.0710071	0.0295108
1014.2	0.00708555	0.00154965	0.00113912			1014.2	0.097509	0.040792	0.0135029			1014.2	0.112654	0.0712546	0.0296158
1014.4	0.00711005	0.00155493	0.00114305			1014.4	0.0978431	0.0409343	0.0135512			1014.4	0.113038	0.0715019	0.0297208
1014.6	0.00713455	0.00156021	0.00114698			1014.6	0.098177	0.0410764	0.0135995			1014.6	0.113422	0.0717492	0.0298258
1014.8	0.00715903	0.00156548	0.0011509			1014.8	0.0985107	0.0412186	0.0136477			1014.8	0.113805	0.0719963	0.0299307
1015	0.0071835	0.00157076	0.00115482			1015	0.0988442	0.0413606	0.013696			1015	0.114189	0.0722434	0.0300357
1015.2	0.00720796	0.00157603	0.00115875			1015.2	0.0991775	0.0415026	0.0137442			1015.2	0.114572	0.0724903	0.0301406
1015.4	0.0072324	0.00158129	0.00116266			1015.4	0.0995107	0.0416446	0.0137924			1015.4	0.114955	0.0727371	0.0302454
1015.6	0.00725684	0.00158655	0.00116658			1015.6	0.0998437	0.0417865	0.0138406			1015.6	0.115337	0.0729838	0.0303502
1015.8	0.00728126	0.00159182	0.0011705			1015.8	0.100176	0.0419283	0.0138888			1015.8	0.11572	0.0732304	0.030455
1016	0.00730568	0.00159707	0.00117441			1016	0.100509	0.0420701	0.013937			1016	0.116102	0.0734769	0.0305598
1016.2	0.00733008	0.00160233	0.00117832			1016.2	0.100842	0.0422118	0.0139852			1016.2	0.116484	0.0737233	0.0306645
1016.4	0.00735447	0.00160758	0.00118223			1016.4	0.101174	0.0423534	0.0140334			1016.4	0.116866	0.0739696	0.0307692
1016.6	0.00737885	0.00161283	0.00118614			1016.6	0.101506	0.042495	0.0140815			1016.6	0.117247	0.0742157	0.0308739
1016.8	0.00740321	0.00161807	0.00119004			1016.8	0.101838	0.0426366	0.0141297			1016.8	0.117629	0.0744618	0.0309786
1017	0.00742757	0.00162331	0.00119394			1017	0.10217	0.042778	0.0141778			1017	0.11801	0.0747077	0.0310832
1017.2	0.00745191	0.00162855	0.00119785			1017.2	0.102501	0.0429195	0.014226			1017.2	0.118391	0.0749536	0.0311878
1017.4	0.00747624	0.00163379	0.00120174			1017.4	0.102832	0.0430608	0.0142741			1017.4	0.118771	0.0751993	0.0312923
1017.6	0.00750056	0.00163902	0.00120564			1017.6	0.103164	0.0432021	0.0143222			1017.6	0.119152	0.0754449	0.0313968
1017.8	0.00752487	0.00164425	0.00120954			1017.8	0.103495	0.0433434	0.0143703			1017.8	0.119532	0.0756904	0.0315013
1018	0.00754917	0.00164948	0.00121343			1018	0.103826	0.0434846	0.0144183			1018	0.119912	0.0759358	0.0316058
1018.2	0.00757346	0.0016547	0.00121732			1018.2	0.104156	0.0436257	0.0144664			1018.2	0.120292	0.0761811	0.0317102
1018.4	0.00759773	0.00165992	0.00122121			1018.4	0.104487	0.0437668	0.0145145			1018.4	0.120672	0.0764263	0.0318146
1018.6	0.007622	0.00166514	0.0012251			1018.6	0.104817	0.0439078	0.0145625			1018.6	0.121051	0.0766713	0.031919
1018.8	0.00764625	0.00167035	0.00122899			1018.8	0.105147	0.0440487	0.0146106			1018.8	0.12143	0.0769163	0.0320233
1019	0.00767049	0.00167557	0.00123287			1019	0.105477	0.0441896	0.0146586			1019	0.121809	0.0771612	0.0321276
1019.2	0.00769472	0.00168077	0.00123675			1019.2	0.105807	0.0443305	0.0147066			1019.2	0.122188	0.0774059	0.0322319
1019.4	0.00771894	0.00168598	0.00124063			1019.4	0.106136	0.0444713	0.0147546			1019.4	0.122566	0.0776505	0.0323362
1019.6	0.00774314	0.00169118	0.00124451			1019.6	0.106466	0.044612	0.0148026			1019.6	0.122945	0.0778951	0.0324404
1019.8	0.00776734	0.00169638	0.00124839			1019.8	0.106795	0.0447526	0.0148506			1019.8	0.123323	0.0781395	0.0325446
1020	0.00779152	0.00170158	0.00125226			1020	0.107124	0.0448933	0.0148985			1020	0.123701	0.0783838	0.0326487
1020.2	0.00781569	0.00170677	0.00125614			1020.2	0.107453	0.0450338	0.0149465			1020.2	0.124078	0.078628	0.0327528
1020.4	0.00783985	0.00171196	0.00126001			1020.4	0.107782	0.0451743	0.0149945			1020.4	0.124456	0.0788721	0.0328569
1020.6	0.007864	0.00171715	0.00126388			1020.6	0.10811	0.0453147	0.0150424			1020.6	0.124833	0.0791161	0.032961
1020.8	0.00788814	0.00172234	0.00126774			1020.8	0.108439	0.0454551	0.0150903			1020.8	0.12521	0.07936	0.033065
1021	0.00791227	0.00172752	0.00127161			1021	0.108767	0.0455954	0.0151382			1021	0.125587	0.0796037	0.033169
1021.2	0.00793638	0.0017327	0.00127547			1021.2	0.109095	0.0457357	0.0151861			1021.2	0.125963	0.0798474	0.033273
1021.4	0.00796049	0.00173787	0.00127933			1021.4	0.109423	0.0458759	0.015234			1021.4	0.126339	0.0800909	0.033377
1021.6	0.00798458	0.00174305	0.00128319			1021.6	0.10975	0.046016	0.0152819			1021.6	0.126716	0.0803344	0.0334809
1021.8	0.00800866	0.00174822	0.00128705			1021.8	0.110078	0.0461561	0.0153298			1021.8	0.127091	0.0805777	0.0335848
1022	0.00803273	0.00175338	0.0012909			1022	0.110405	0.0462961	0.0153776			1022	0.127467	0.080821	0.0336886
1022.2	0.00805679	0.00175855	0.00129476			1022.2	0.110732	0.0464361	0.0154255			1022.2	0.127843	0.0810641	0.0337924
1022.4	0.00808084	0.00176371	0.00129861			1022.4	0.111059	0.046576	0.0154733			1022.4	0.128218	0.0813071	0.0338962
1022.6	0.00810487	0.00176887	0.00130246			1022.6	0.111386	0.0467159	0.0155212			1022.6	0.128593	0.08155	0.034
1022.8	0.0081289	0.00177402	0.00130631			1022.8	0.111712	0.0468557	0.015569			1022.8	0.128968	0.0817928	0.0341037
1023	0.00815291	0.00177917	0.00131015			1023	0.112039	0.0469954	0.0156168			1023	0.129342	0.0820355	0.0342074
1023.2	0.00817691	0.00178432	0.001314			1023.2	0.112365	0.0471351	0.0156646			1023.2	0.129717	0.0822781	0.0343111
1023.4	0.0082009	0.00178947	0.00131784			1023.4	0.112691	0.0472747	0.0157123			1023.4	0.130091	0.0825205	0.0344147
1023.6	0.00822488	0.00179461	0.00132168			1023.6	0.113017	0.0474143	0.0157601			1023.6	0.130465	0.0827629	0.0345184
1023.8	0.00824885	0.00179975	0.00132552			1023.8	0.113343	0.0475538	0.0158079			1023.8	0.130839	0.0830051	0.0346219
1024	0.0082728	0.00180489	0.00132936			1024	0.113668	0.0476932	0.0158556			1024	0.131212	0.0832473	0.0347255
1024.2	0.00829675	0.00181002	0.00133319			1024.2	0.113993	0.0478326	0.0159034			1024.2	0.131585	0.0834893	0.034829
1024.4	0.00832068	0.00181515	0.00133702			1024.4	0.114319	0.047972	0.0159511			1024.4	0.131959	0.0837313	0.0349325
1024.6	0.00834461	0.00182028	0.00134085			1024.6	0.114644	0.0481113	0.0159988			1024.6	0.132331	0.0839731	0.035036
1024.8	0.00836852	0.00182541	0.00134468			1024.8	0.114968	0.0482505	0.0160465			1024.8	0.132704	0.0842148	0.0351394
1025	0.00839242	0.00183053	0.00134851			1025	0.115293	0.0483896	0.0160942			1025	0.133077	0.0844564	0.0352428
1025.2	0.00841631	0.00183565	0.00135234			1025.2	0.115618	0.0485288	0.0161419			1025.2	0.133449	0.0846979	0.0353462
1025.4	0.00844018	0.00184077	0.00135616			1025.4	0.115942	0.0486678	0.0161896			1025.4	0.133821	0.0849393	0.0354495
1025.6	0.00846405	0.00184588	0.00135998			1025.6	0.116266	0.0488068	0.0162372			1025.6	0.134193	0.0851806	0.0355528
1025.8	0.00848791	0.00185099	0.0013638			1025.8	0.11659	0.0489457	0.0162849			1025.8	0.134564	0.0854218	0.0356561
1026	0.00851175	0.0018561	0.00136762			1026	0.116914	0.0490846	0.0163325			1026	0.134936	0.0856629	0.0357593
1026.2	0.00853558	0.0018612	0.00137143			1026.2	0.117237	0.0492234	0.0163801			1026.2	0.135307	0.0859039	0.0358626
1026.4	0.0085594	0.0018663	0.00137525			1026.4	0.117561	0.0493622	0.0164278			1026.4	0.135678	0.0861447	0.0359657
1026.6	0.00858321	0.0018714	0.00137906			1026.6	0.117884	0.0495009	0.0164754			1026.6	0.136048	0.0863855	0.0360689
1026.8	0.00860701	0.0018765	0.00138287			1026.8	0.118207	0.0496395	0.016523			1026.8	0.136419	0.0866261	0.036172
1027	0.0086308	0.00188159	0.00138668			1027	0.11853	0.0497781	0.0165706			1027	0.136789	0.0868667	0.0362751
1027.2	0.00865458	0.00188668	0.00139049			1027.2	0.118853	0.0499167	0.0166181			1027.2	0.137159	0.0871071	0.0363782
1027.4	0.00867834	0.00189177	0.00139429			1027.4	0.119175	0.0500552	0.0166657			1027.4	0.137529	0.0873474	0.0364812
1027.6	0.0087021	0.00189685	0.00139809			1027.6	0.119498	0.0501936	0.0167132			1027.6	0.137899	0.0875876	0.0365843
1027.8	0.00872584	0.00190193	0.00140189			1027.8	0.11982	0.0503319	0.0167608			1027.8	0.138268	0.0878277	0.0366872
1028	0.00874957	0.00190701	0.00140569			1028	0.120142	0.0504703	0.0168083			1028	0.138638	0.0880678	0.0367902
1028.2	0.00877329	0.00191209	0.00140949			1028.2	0.120464	0.0506085	0.0168558			1028.2	0.139007	0.0883077	0.0368931
1028.4	0.008797	0.00191716	0.00141329			1028.4	0.120785	0.0507467	0.0169033			1028.4	0.139376	0.0885475	0.036996
1028.6	0.0088207	0.00192223	0.00141708			1028.6	0.121107	0.0508848	0.0169508			1028.6	0.139744	0.0887871	0.0370989
1028.8	0.00884438	0.0019273	0.00142087			1028.8	0.121428	0.0510229	0.0169983			1028.8	0.140113	0.0890267	0.0372017
1029	0.00886806	0.00193236	0.00142466			1029	0.121749	0.0511609	0.0170458			1029	0.140481	0.0892662	0.0373045
1029.2	0.00889173	0.00193742	0.00142845			1029.2	0.12207	0.0512989	0.0170933			1029.2	0.140849	0.0895056	0.0374073
1029.4	0.00891538	0.00194248	0.00143223			1029.4	0.122391	0.0514368	0.0171407			1029.4	0.141217	0.0897448	0.03751
1029.6	0.00893902	0.00194753	0.00143602			1029.6	0.122712	0.0515746	0.0171882			1029.6	0.141584	0.089984	0.0376127
1029.8	0.00896265	0.00195259	0.0014398			1029.8	0.123032	0.0517124	0.0172356			1029.8	0.141951	0.090223	0.0377154
1030	0.00898627	0.00195763	0.00144358			1030	0.123353	0.0518502	0.017283			1030	0.142319	0.090462	0.037818
1030.2	0.00900988	0.00196268	0.00144736			1030.2	0.123673	0.0519879	0.0173304			1030.2	0.142685	0.0907008	0.0379207
1030.4	0.00903348	0.00196772	0.00145114			1030.4	0.123993	0.0521255	0.0173778			1030.4	0.143052	0.0909395	0.0380233
1030.6	0.00905707	0.00197276	0.00145491			1030.6	0.124313	0.052263	0.0174252			1030.6	0.143419	0.0911782	0.0381258
1030.8	0.00908064	0.0019778	0.00145868			1030.8	0.124632	0.0524006	0.0174726			1030.8	0.143785	0.0914167	0.0382283
1031	0.00910421	0.00198284	0.00146245			1031	0.124952	0.052538	0.0175199			1031	0.144151	0.0916551	0.0383308
1031.2	0.00912776	0.00198787	0.00146622			1031.2	0.125271	0.0526754	0.0175673			1031.2	0.144517	0.0918934	0.0384333
1031.4	0.0091513	0.0019929	0.00146999			1031.4	0.12559	0.0528127	0.0176146			1031.4	0.144883	0.0921316	0.0385358
1031.6	0.00917483	0.00199792	0.00147376			1031.6	0.125909	0.05295	0.017662			1031.6	0.145248	0.0923697	0.0386382
1031.8	0.00919835	0.00200295	0.00147752			1031.8	0.126228	0.0530873	0.0177093			1031.8	0.145613	0.0926077	0.0387405
1032	0.00922186	0.00200797	0.00148128			1032	0.126546	0.0532244	0.0177566			1032	0.145978	0.0928456	0.0388429
1032.2	0.00924536	0.00201298	0.00148504			1032.2	0.126865	0.0533615	0.0178039			1032.2	0.146343	0.0930834	0.0389452
1032.4	0.00926884	0.002018	0.0014888			1032.4	0.127183	0.0534986	0.0178512			1032.4	0.146708	0.0933211	0.0390475
1032.6	0.00929232	0.00202301	0.00149256			1032.6	0.127501	0.0536356	0.0178985			1032.6	0.147072	0.0935586	0.0391498
1032.8	0.00931578	0.00202802	0.00149631			1032.8	0.127819	0.0537725	0.0179457			1032.8	0.147436	0.0937961	0.039252
1033	0.00933924	0.00203302	0.00150006			1033	0.128136	0.0539094	0.017993			1033	0.1478	0.0940334	0.0393542
1033.2	0.00936268	0.00203803	0.00150381			1033.2	0.128454	0.0540463	0.0180403			1033.2	0.148164	0.0942707	0.0394564
1033.4	0.00938611	0.00204302	0.00150756			1033.4	0.128771	0.054183	0.0180875			1033.4	0.148528	0.0945078	0.0395585
1033.6	0.00940953	0.00204802	0.00151131			1033.6	0.129089	0.0543198	0.0181347			1033.6	0.148891	0.0947449	0.0396606
1033.8	0.00943294	0.00205302	0.00151506			1033.8	0.129406	0.0544564	0.0181819			1033.8	0.149254	0.0949818	0.0397627
1034	0.00945634	0.00205801	0.0015188			1034	0.129723	0.054593	0.0182291			1034	0.149617	0.0952186	0.0398648
1034.2	0.00947973	0.002063	0.00152254			1034.2	0.130039	0.0547296	0.0182763			1034.2	0.14998	0.0954554	0.0399668
1034.4	0.0095031	0.00206798	0.00152628			1034.4	0.130356	0.0548661	0.0183235			1034.4	0.150342	0.095692	0.0400688
1034.6	0.00952647	0.00207296	0.00153002			1034.6	0.130672	0.0550025	0.0183707			1034.6	0.150704	0.0959285	0.0401707
1034.8	0.00954982	0.00207794	0.00153375			1034.8	0.130988	0.0551389	0.0184178			1034.8	0.151067	0.0961649	0.0402727
1035	0.00957317	0.00208292	0.00153749			1035	0.131304	0.0552752	0.018465			1035	0.151428	0.0964012	0.0403746
1035.2	0.0095965	0.00208789	0.00154122			1035.2	0.13162	0.0554115	0.0185121			1035.2	0.15179	0.0966374	0.0404765
1035.4	0.00961982	0.00209286	0.00154495			1035.4	0.131936	0.0555477	0.0185592			1035.4	0.152152	0.0968735	0.0405783
1035.6	0.00964313	0.00209783	0.00154868			1035.6	0.132251	0.0556839	0.0186064			1035.6	0.152513	0.0971095	0.0406801
1035.8	0.00966643	0.0021028	0.00155241			1035.8	0.132567	0.05582	0.0186535			1035.8	0.152874	0.0973454	0.0407819
1036	0.00968972	0.00210776	0.00155613			1036	0.132882	0.055956	0.0187005			1036	0.153235	0.0975812	0.0408837
1036.2	0.00971299	0.00211272	0.00155985			1036.2	0.133197	0.056092	0.0187476			1036.2	0.153595	0.0978168	0.0409854
1036.4	0.00973626	0.00211768	0.00156358			1036.4	0.133512	0.0562279	0.0187947			1036.4	0.153956	0.0980524	0.0410871
1036.6	0.00975952	0.00212263	0.0015673			1036.6	0.133826	0.0563638	0.0188418			1036.6	0.154316	0.0982879	0.0411888
1036.8	0.00978276	0.00212758	0.00157101			1036.8	0.134141	0.0564996	0.0188888			1036.8	0.154676	0.0985232	0.0412904
1037	0.00980599	0.00213253	0.00157473			1037	0.134455	0.0566354	0.0189359			1037	0.155036	0.0987585	0.041392
1037.2	0.00982922	0.00213747	0.00157844			1037.2	0.134769	0.0567711	0.0189829			1037.2	0.155395	0.0989937	0.0414936
1037.4	0.00985243	0.00214242	0.00158215			1037.4	0.135083	0.0569067	0.0190299			1037.4	0.155755	0.0992287	0.0415951
1037.6	0.00987563	0.00214736	0.00158587			1037.6	0.135397	0.0570423	0.0190769			1037.6	0.156114	0.0994636	0.0416967
1037.8	0.00989882	0.00215229	0.00158957			1037.8	0.135711	0.0571779	0.0191239			1037.8	0.156473	0.0996985	0.0417981
1038	0.009922	0.00215723	0.00159328			1038	0.136024	0.0573133	0.0191709			1038	0.156832	0.0999332	0.0418996
1038.2	0.00994516	0.00216216	0.00159699			1038.2	0.136337	0.0574488	0.0192179			1038.2	0.15719	0.100168	0.042001
1038.4	0.00996832	0.00216709	0.00160069			1038.4	0.13665	0.0575841	0.0192648			1038.4	0.157549	0.100402	0.0421024
1038.6	0.00999147	0.00217201	0.00160439			1038.6	0.136963	0.0577195	0.0193118			1038.6	0.157907	0.100637	0.0422038
1038.8	0.0100146	0.00217693	0.00160809			1038.8	0.137276	0.0578547	0.0193587			1038.8	0.158265	0.100871	0.0423052
1039	0.0100377	0.00218185	0.00161179			1039	0.137589	0.0579899	0.0194057			1039	0.158623	0.101105	0.0424065
1039.2	0.0100608	0.00218677	0.00161548			1039.2	0.137901	0.0581251	0.0194526			1039.2	0.15898	0.101339	0.0425077
1039.4	0.0100839	0.00219169	0.00161918			1039.4	0.138214	0.0582602	0.0194995			1039.4	0.159337	0.101573	0.042609
1039.6	0.010107	0.0021966	0.00162287			1039.6	0.138526	0.0583952	0.0195464			1039.6	0.159695	0.101807	0.0427102
1039.8	0.0101301	0.0022015	0.00162656			1039.8	0.138838	0.0585302	0.0195933			1039.8	0.160051	0.102041	0.0428114
1040	0.0101532	0.00220641	0.00163025			1040	0.139149	0.0586651	0.0196401			1040	0.160408	0.102275	0.0429126
1040.2	0.0101762	0.00221131	0.00163393			1040.2	0.139461	0.0588	0.019687			1040.2	0.160765	0.102508	0.0430137
1040.4	0.0101993	0.00221621	0.00163762			1040.4	0.139772	0.0589348	0.0197339			1040.4	0.161121	0.102742	0.0431148
1040.6	0.0102223	0.00222111	0.0016413			1040.6	0.140084	0.0590696	0.0197807			1040.6	0.161477	0.102975	0.0432159
1040.8	0.0102454	0.002226	0.00164498			1040.8	0.140395	0.0592043	0.0198275			1040.8	0.161833	0.103209	0.043317
1041	0.0102684	0.0022309	0.00164866			1041	0.140706	0.0593389	0.0198744			1041	0.162189	0.103442	0.043418
1041.2	0.0102914	0.00223578	0.00165234			1041.2	0.141017	0.0594735	0.0199212			1041.2	0.162544	0.103675	0.043519
1041.4	0.0103144	0.00224067	0.00165602			1041.4	0.141327	0.059608	0.019968			1041.4	0.162899	0.103908	0.0436199
1041.6	0.0103374	0.00224555	0.00165969			1041.6	0.141638	0.0597425	0.0200148			1041.6	0.163254	0.104141	0.0437209
1041.8	0.0103603	0.00225043	0.00166336			1041.8	0.141948	0.0598769	0.0200616			1041.8	0.163609	0.104373	0.0438218
1042	0.0103833	0.00225531	0.00166703			1042	0.142258	0.0600113	0.0201083			1042	0.163964	0.104606	0.0439226
1042.2	0.0104062	0.00226018	0.0016707			1042.2	0.142568	0.0601456	0.0201551			1042.2	0.164318	0.104839	0.0440235
1042.4	0.0104292	0.00226506	0.00167437			1042.4	0.142878	0.0602799	0.0202018			1042.4	0.164673	0.105071	0.0441243
1042.6	0.0104521	0.00226993	0.00167803			1042.6	0.143187	0.0604141	0.0202486			1042.6	0.165027	0.105303	0.0442251
1042.8	0.010475	0.00227479	0.0016817			1042.8	0.143497	0.0605482	0.0202953			1042.8	0.165381	0.105536	0.0443258
1043	0.0104979	0.00227965	0.00168536			1043	0.143806	0.0606823	0.020342			1043	0.165734	0.105768	0.0444265
1043.2	0.0105208	0.00228451	0.00168902			1043.2	0.144115	0.0608164	0.0203887			1043.2	0.166088	0.106	0.0445272
1043.4	0.0105437	0.00228937	0.00169267			1043.4	0.144424	0.0609504	0.0204354			1043.4	0.166441	0.106232	0.0446279
1043.6	0.0105666	0.00229423	0.00169633			1043.6	0.144733	0.0610843	0.0204821			1043.6	0.166794	0.106464	0.0447285
1043.8	0.0105894	0.00229908	0.00169998			1043.8	0.145041	0.0612182	0.0205288			1043.8	0.167147	0.106695	0.0448291
1044	0.0106123	0.00230393	0.00170364			1044	0.14535	0.061352	0.0205754			1044	0.167499	0.106927	0.0449297
1044.2	0.0106351	0.00230877	0.00170729			1044.2	0.145658	0.0614857	0.0206221			1044.2	0.167852	0.107159	0.0450303
1044.4	0.010658	0.00231362	0.00171094			1044.4	0.145966	0.0616194	0.0206687			1044.4	0.168204	0.10739	0.0451308
1044.6	0.0106808	0.00231846	0.00171458			1044.6	0.146274	0.0617531	0.0207154			1044.6	0.168556	0.107621	0.0452313
1044.8	0.0107036	0.0023233	0.00171823			1044.8	0.146582	0.0618867	0.020762			1044.8	0.168908	0.107853	0.0453317
1045	0.0107264	0.00232813	0.00172187			1045	0.146889	0.0620202	0.0208086			1045	0.16926	0.108084	0.0454322
1045.2	0.0107492	0.00233297	0.00172551			1045.2	0.147197	0.0621537	0.0208552			1045.2	0.169611	0.108315	0.0455326
1045.4	0.010772	0.0023378	0.00172915			1045.4	0.147504	0.0622872	0.0209018			1045.4	0.169962	0.108546	0.0456329
1045.6	0.0107947	0.00234262	0.00173279			1045.6	0.147811	0.0624205	0.0209483			1045.6	0.170313	0.108776	0.0457333
1045.8	0.0108175	0.00234745	0.00173643			1045.8	0.148118	0.0625539	0.0209949			1045.8	0.170664	0.109007	0.0458336
1046	0.0108402	0.00235227	0.00174006			1046	0.148425	0.0626871	0.0210414			1046	0.171015	0.109238	0.0459339
1046.2	0.010863	0.00235709	0.00174369			1046.2	0.148732	0.0628203	0.021088			1046.2	0.171365	0.109468	0.0460341
1046.4	0.0108857	0.0023619	0.00174733			1046.4	0.149038	0.0629535	0.0211345			1046.4	0.171715	0.109699	0.0461344
1046.6	0.0109084	0.00236671	0.00175095			1046.6	0.149344	0.0630866	0.021181			1046.6	0.172065	0.109929	0.0462346
1046.8	0.0109311	0.00237153	0.00175458			1046.8	0.14965	0.0632196	0.0212276			1046.8	0.172415	0.110159	0.0463347
1047	0.0109538	0.00237633	0.00175821			1047	0.149956	0.0633526	0.0212741			1047	0.172765	0.110389	0.0464349
1047.2	0.0109765	0.00238114	0.00176183			1047.2	0.150262	0.0634856	0.0213206			1047.2	0.173114	0.110619	0.046535
1047.4	0.0109991	0.00238594	0.00176545			1047.4	0.150568	0.0636185	0.021367			1047.4	0.173463	0.110849	0.0466351
1047.6	0.0110218	0.00239074	0.00176907			1047.6	0.150873	0.0637513	0.0214135			1047.6	0.173812	0.111079	0.0467351
1047.8	0.0110445	0.00239553	0.00177269			1047.8	0.151178	0.0638841	0.0214599			1047.8	0.174161	0.111308	0.0468351
1048	0.0110671	0.00240033	0.00177631			1048	0.151484	0.0640168	0.0215064			1048	0.17451	0.111538	0.0469351
1048.2	0.0110897	0.00240512	0.00177992			1048.2	0.151789	0.0641494	0.0215528			1048.2	0.174858	0.111768	0.0470351
1048.4	0.0111123	0.00240991	0.00178354			1048.4	0.152093	0.064282	0.0215993			1048.4	0.175206	0.111997	0.047135
1048.6	0.0111349	0.00241469	0.00178715			1048.6	0.152398	0.0644146	0.0216457			1048.6	0.175554	0.112226	0.0472349
1048.8	0.0111576	0.00241948	0.00179076			1048.8	0.152702	0.0645471	0.0216921			1048.8	0.175902	0.112455	0.0473348
1049	0.0111801	0.00242425	0.00179436			1049	0.153007	0.0646796	0.0217385			1049	0.176249	0.112684	0.0474347
1049.2	0.0112027	0.00242903	0.00179797			1049.2	0.153311	0.0648119	0.0217849			1049.2	0.176597	0.112913	0.0475345
1049.4	0.0112253	0.00243381	0.00180157			1049.4	0.153615	0.0649443	0.0218312			1049.4	0.176944	0.113142	0.0476343
1049.6	0.0112478	0.00243858	0.00180518			1049.6	0.153919	0.0650766	0.0218776			1049.6	0.177291	0.113371	0.047734
1049.8	0.0112704	0.00244335	0.00180878			1049.8	0.154222	0.0652088	0.0219239			1049.8	0.177638	0.1136	0.0478338
1050	0.0112929	0.00244811	0.00181238			1050	0.154526	0.065341	0.0219703			1050	0.177984	0.113828	0.0479335
1050.2	0.0113154	0.00245288	0.00181597			1050.2	0.154829	0.0654731	0.0220166			1050.2	0.178331	0.114057	0.0480331
1050.4	0.0113379	0.00245764	0.00181957			1050.4	0.155132	0.0656051	0.0220629			1050.4	0.178677	0.114285	0.0481328
1050.6	0.0113604	0.00246239	0.00182316			1050.6	0.155435	0.0657371	0.0221092			1050.6	0.179023	0.114513	0.0482324
1050.8	0.0113829	0.00246715	0.00182675			1050.8	0.155738	0.0658691	0.0221555			1050.8	0.179369	0.114741	0.048332
1051	0.0114054	0.0024719	0.00183034			1051	0.156041	0.066001	0.0222018			1051	0.179714	0.11497	0.0484315
1051.2	0.0114279	0.00247665	0.00183393			1051.2	0.156343	0.0661329	0.0222481			1051.2	0.18006	0.115197	0.0485311
1051.4	0.0114503	0.0024814	0.00183752			1051.4	0.156646	0.0662646	0.0222944			1051.4	0.180405	0.115425	0.0486306
1051.6	0.0114728	0.00248614	0.0018411			1051.6	0.156948	0.0663964	0.0223406			1051.6	0.18075	0.115653	0.04873
1051.8	0.0114952	0.00249088	0.00184469			1051.8	0.15725	0.0665281	0.0223869			1051.8	0.181095	0.115881	0.0488295
1052	0.0115176	0.00249562	0.00184827			1052	0.157552	0.0666597	0.0224331			1052	0.181439	0.116108	0.0489289
1052.2	0.01154	0.00250036	0.00185185			1052.2	0.157853	0.0667913	0.0224793			1052.2	0.181784	0.116336	0.0490283
1052.4	0.0115625	0.00250509	0.00185542			1052.4	0.158155	0.0669228	0.0225255			1052.4	0.182128	0.116563	0.0491276
1052.6	0.0115849	0.00250982	0.001859			1052.6	0.158456	0.0670542	0.0225717			1052.6	0.182472	0.11679	0.0492269
1052.8	0.0116072	0.00251455	0.00186257			1052.8	0.158757	0.0671857	0.0226179			1052.8	0.182816	0.117017	0.0493262
1053	0.0116296	0.00251927	0.00186615			1053	0.159058	0.067317	0.0226641			1053	0.183159	0.117245	0.0494255
1053.2	0.011652	0.002524	0.00186972			1053.2	0.159359	0.0674483	0.0227103			1053.2	0.183503	0.117471	0.0495247
1053.4	0.0116743	0.00252872	0.00187329			1053.4	0.15966	0.0675796	0.0227564			1053.4	0.183846	0.117698	0.049624
1053.6	0.0116967	0.00253343	0.00187685			1053.6	0.159961	0.0677108	0.0228026			1053.6	0.184189	0.117925	0.0497231
1053.8	0.011719	0.00253815	0.00188042			1053.8	0.160261	0.0678419	0.0228487			1053.8	0.184532	0.118152	0.0498223
1054	0.0117413	0.00254286	0.00188398			1054	0.160561	0.067973	0.0228948			1054	0.184874	0.118378	0.0499214
1054.2	0.0117636	0.00254757	0.00188754			1054.2	0.160861	0.068104	0.022941			1054.2	0.185217	0.118605	0.0500205
1054.4	0.0117859	0.00255227	0.0018911			1054.4	0.161161	0.068235	0.0229871			1054.4	0.185559	0.118831	0.0501196
1054.6	0.0118082	0.00255698	0.00189466			1054.6	0.161461	0.0683659	0.0230331			1054.6	0.185901	0.119057	0.0502186
1054.8	0.0118305	0.00256168	0.00189822			1054.8	0.16176	0.0684968	0.0230792			1054.8	0.186243	0.119283	0.0503176
1055	0.0118528	0.00256637	0.00190177			1055	0.16206	0.0686276	0.0231253			1055	0.186585	0.119509	0.0504166
1055.2	0.011875	0.00257107	0.00190533			1055.2	0.162359	0.0687584	0.0231714			1055.2	0.186926	0.119735	0.0505155
1055.4	0.0118973	0.00257576	0.00190888			1055.4	0.162658	0.0688891	0.0232174			1055.4	0.187267	0.119961	0.0506145
1055.6	0.0119195	0.00258045	0.00191243			1055.6	0.162957	0.0690197	0.0232635			1055.6	0.187608	0.120187	0.0507133
1055.8	0.0119417	0.00258514	0.00191598			1055.8	0.163256	0.0691503	0.0233095			1055.8	0.187949	0.120413	0.0508122
1056	0.0119639	0.00258982	0.00191952			1056	0.163555	0.0692809	0.0233555			1056	0.18829	0.120638	0.050911
1056.2	0.0119861	0.0025945	0.00192307			1056.2	0.163853	0.0694114	0.0234015			1056.2	0.18863	0.120864	0.0510099
1056.4	0.0120083	0.00259918	0.00192661			1056.4	0.164151	0.0695418	0.0234475			1056.4	0.188971	0.121089	0.0511086
1056.6	0.0120305	0.00260386	0.00193015			1056.6	0.164449	0.0696722	0.0234935			1056.6	0.189311	0.121314	0.0512074
1056.8	0.0120527	0.00260853	0.00193369			1056.8	0.164747	0.0698025	0.0235395			1056.8	0.18965	0.121539	0.0513061
1057	0.0120749	0.0026132	0.00193723			1057	0.165045	0.0699328	0.0235855			1057	0.18999	0.121764	0.0514048
1057.2	0.012097	0.00261787	0.00194076			1057.2	0.165343	0.070063	0.0236314			1057.2	0.19033	0.121989	0.0515034
1057.4	0.0121192	0.00262254	0.00194429			1057.4	0.16564	0.0701932	0.0236774			1057.4	0.190669	0.122214	0.0516021
1057.6	0.0121413	0.0026272	0.00194783			1057.6	0.165938	0.0703233	0.0237233			1057.6	0.191008	0.122439	0.0517007
1057.8	0.0121634	0.00263186	0.00195136			1057.8	0.166235	0.0704534	0.0237692			1057.8	0.191347	0.122663	0.0517993
1058	0.0121855	0.00263652	0.00195489			1058	0.166532	0.0705834	0.0238151			1058	0.191686	0.122888	0.0518978
1058.2	0.0122076	0.00264117	0.00195841			1058.2	0.166829	0.0707134	0.0238611			1058.2	0.192024	0.123112	0.0519963
1058.4	0.0122297	0.00264582	0.00196194			1058.4	0.167125	0.0708433	0.0239069			1058.4	0.192362	0.123337	0.0520948
1058.6	0.0122518	0.00265047	0.00196546			1058.6	0.167422	0.0709731	0.0239528			1058.6	0.1927	0.123561	0.0521933
1058.8	0.0122739	0.00265512	0.00196898			1058.8	0.167718	0.0711029	0.0239987			1058.8	0.193038	0.123785	0.0522917
1059	0.0122959	0.00265976	0.0019725			1059	0.168014	0.0712326	0.0240446			1059	0.193376	0.124009	0.0523901
1059.2	0.012318	0.00266441	0.00197602			1059.2	0.16831	0.0713623	0.0240904			1059.2	0.193714	0.124233	0.0524885
1059.4	0.01234	0.00266904	0.00197954			1059.4	0.168606	0.071492	0.0241363			1059.4	0.194051	0.124457	0.0525868
1059.6	0.012362	0.00267368	0.00198305			1059.6	0.168902	0.0716216	0.0241821			1059.6	0.194388	0.124681	0.0526852
1059.8	0.0123841	0.00267831	0.00198657			1059.8	0.169198	0.0717511	0.0242279			1059.8	0.194725	0.124904	0.0527834
1060	0.0124061	0.00268294	0.00199008			1060	0.169493	0.0718806	0.0242737			1060	0.195062	0.125128	0.0528817
1060.2	0.012428	0.00268757	0.00199359			1060.2	0.169788	0.07201	0.0243195			1060.2	0.195398	0.125351	0.0529799
1060.4	0.01245	0.0026922	0.00199709			1060.4	0.170083	0.0721393	0.0243653			1060.4	0.195735	0.125575	0.0530781
1060.6	0.012472	0.00269682	0.0020006			1060.6	0.170378	0.0722687	0.0244111			1060.6	0.196071	0.125798	0.0531763
1060.8	0.012494	0.00270144	0.00200411			1060.8	0.170673	0.0723979	0.0244568			1060.8	0.196407	0.126021	0.0532745
1061	0.0125159	0.00270606	0.00200761			1061	0.170968	0.0725271	0.0245026			1061	0.196743	0.126244	0.0533726
1061.2	0.0125379	0.00271067	0.00201111			1061.2	0.171262	0.0726563	0.0245483			1061.2	0.197078	0.126467	0.0534707
1061.4	0.0125598	0.00271528	0.00201461			1061.4	0.171556	0.0727854	0.0245941			1061.4	0.197414	0.12669	0.0535687
1061.6	0.0125817	0.00271989	0.00201811			1061.6	0.171851	0.0729144	0.0246398			1061.6	0.197749	0.126913	0.0536667
1061.8	0.0126036	0.0027245	0.0020216			1061.8	0.172145	0.0730434	0.0246855			1061.8	0.198084	0.127135	0.0537648
1062	0.0126255	0.0027291	0.0020251			1062	0.172438	0.0731724	0.0247312			1062	0.198419	0.127358	0.0538627
1062.2	0.0126474	0.0027337	0.00202859			1062.2	0.172732	0.0733013	0.0247769			1062.2	0.198753	0.12758	0.0539607
1062.4	0.0126693	0.0027383	0.00203208			1062.4	0.173026	0.0734301	0.0248226			1062.4	0.199088	0.127803	0.0540586
1062.6	0.0126912	0.0027429	0.00203557			1062.6	0.173319	0.0735589	0.0248683			1062.6	0.199422	0.128025	0.0541565
1062.8	0.0127131	0.00274749	0.00203906			1062.8	0.173612	0.0736876	0.0249139			1062.8	0.199756	0.128247	0.0542543
1063	0.0127349	0.00275208	0.00204254			1063	0.173905	0.0738163	0.0249596			1063	0.20009	0.128469	0.0543522
1063.2	0.0127568	0.00275667	0.00204602			1063.2	0.174198	0.0739449	0.0250052			1063.2	0.200424	0.128691	0.05445
1063.4	0.0127786	0.00276126	0.00204951			1063.4	0.174491	0.0740735	0.0250508			1063.4	0.200757	0.128913	0.0545477
1063.6	0.0128004	0.00276584	0.00205299			1063.6	0.174783	0.074202	0.0250965			1063.6	0.20109	0.129135	0.0546455
1063.8	0.0128222	0.00277042	0.00205647			1063.8	0.175076	0.0743305	0.0251421			1063.8	0.201423	0.129356	0.0547432
1064	0.012844	0.002775	0.00205994			1064	0.175368	0.0744589	0.0251877			1064	0.201756	0.129578	0.0548409
1064.2	0.0128658	0.00277957	0.00206342			1064.2	0.17566	0.0745872	0.0252333			1064.2	0.202089	0.129799	0.0549386
1064.4	0.0128876	0.00278414	0.00206689			1064.4	0.175952	0.0747155	0.0252788			1064.4	0.202422	0.130021	0.0550362
1064.6	0.0129094	0.00278871	0.00207036			1064.6	0.176244	0.0748438	0.0253244			1064.6	0.202754	0.130242	0.0551338
1064.8	0.0129311	0.00279328	0.00207383			1064.8	0.176535	0.074972	0.02537			1064.8	0.203086	0.130463	0.0552314
1065	0.0129529	0.00279784	0.0020773			1065	0.176827	0.0751001	0.0254155			1065	0.203418	0.130684	0.0553289
1065.2	0.0129746	0.0028024	0.00208077			1065.2	0.177118	0.0752282	0.025461			1065.2	0.20375	0.130905	0.0554264
1065.4	0.0129963	0.00280696	0.00208423			1065.4	0.177409	0.0753563	0.0255066			1065.4	0.204081	0.131126	0.0555239
1065.6	0.013018	0.00281152	0.0020877			1065.6	0.1777	0.0754843	0.0255521			1065.6	0.204413	0.131347	0.0556214
1065.8	0.0130398	0.00281607	0.00209116			1065.8	0.177991	0.0756122	0.0255976			1065.8	0.204744	0.131568	0.0557188
1066	0.0130615	0.00282063	0.00209462			1066	0.178282	0.0757401	0.0256431			1066	0.205075	0.131788	0.0558162
1066.2	0.0130831	0.00282517	0.00209808			1066.2	0.178572	0.0758679	0.0256886			1066.2	0.205406	0.132009	0.0559136
1066.4	0.0131048	0.00282972	0.00210153			1066.4	0.178862	0.0759957	0.025734			1066.4	0.205736	0.132229	0.0560109
1066.6	0.0131265	0.00283426	0.00210499			1066.6	0.179153	0.0761234	0.0257795			1066.6	0.206067	0.132449	0.0561083
1066.8	0.0131482	0.0028388	0.00210844			1066.8	0.179443	0.0762511	0.0258249			1066.8	0.206397	0.132669	0.0562056
1067	0.0131698	0.00284334	0.00211189			1067	0.179733	0.0763787	0.0258704			1067	0.206727	0.13289	0.0563028
1067.2	0.0131914	0.00284788	0.00211534			1067.2	0.180022	0.0765063	0.0259158			1067.2	0.207057	0.13311	0.0564001
1067.4	0.0132131	0.00285241	0.00211879			1067.4	0.180312	0.0766338	0.0259612			1067.4	0.207386	0.133329	0.0564973
1067.6	0.0132347	0.00285694	0.00212224			1067.6	0.180601	0.0767612	0.0260066			1067.6	0.207716	0.133549	0.0565944
1067.8	0.0132563	0.00286147	0.00212568			1067.8	0.18089	0.0768887	0.026052			1067.8	0.208045	0.133769	0.0566916
1068	0.0132779	0.00286599	0.00212912			1068	0.18118	0.077016	0.0260974			1068	0.208374	0.133989	0.0567887
1068.2	0.0132995	0.00287051	0.00213256			1068.2	0.181469	0.0771433	0.0261428			1068.2	0.208703	0.134208	0.0568858
1068.4	0.013321	0.00287503	0.002136			1068.4	0.181757	0.0772706	0.0261882			1068.4	0.209032	0.134427	0.0569829
1068.6	0.0133426	0.00287955	0.00213944			1068.6	0.182046	0.0773978	0.0262335			1068.6	0.20936	0.134647	0.0570799
1068.8	0.0133641	0.00288407	0.00214288			1068.8	0.182334	0.0775249	0.0262789			1068.8	0.209689	0.134866	0.0571769
1069	0.0133857	0.00288858	0.00214631			1069	0.182623	0.077652	0.0263242			1069	0.210017	0.135085	0.0572739
1069.2	0.0134072	0.00289309	0.00214975			1069.2	0.182911	0.077779	0.0263695			1069.2	0.210345	0.135304	0.0573709
1069.4	0.0134288	0.00289759	0.00215318			1069.4	0.183199	0.077906	0.0264149			1069.4	0.210672	0.135523	0.0574678
1069.6	0.0134503	0.0029021	0.00215661			1069.6	0.183487	0.078033	0.0264602			1069.6	0.211	0.135742	0.0575647
1069.8	0.0134718	0.0029066	0.00216003			1069.8	0.183774	0.0781599	0.0265055			1069.8	0.211327	0.135961	0.0576615
1070	0.0134933	0.0029111	0.00216346			1070	0.184062	0.0782867	0.0265507			1070	0.211655	0.136179	0.0577584
1070.2	0.0135148	0.00291559	0.00216688			1070.2	0.184349	0.0784135	0.026596			1070.2	0.211982	0.136398	0.0578552
1070.4	0.0135362	0.00292009	0.00217031			1070.4	0.184637	0.0785402	0.0266413			1070.4	0.212308	0.136616	0.057952
1070.6	0.0135577	0.00292458	0.00217373			1070.6	0.184924	0.0786669	0.0266865			1070.6	0.212635	0.136835	0.0580487
1070.8	0.0135791	0.00292907	0.00217715			1070.8	0.185211	0.0787935	0.0267318			1070.8	0.212961	0.137053	0.0581455
1071	0.0136006	0.00293355	0.00218056			1071	0.185497	0.0789201	0.026777			1071	0.213288	0.137271	0.0582421
1071.2	0.013622	0.00293804	0.00218398			1071.2	0.185784	0.0790466	0.0268222			1071.2	0.213614	0.137489	0.0583388
1071.4	0.0136434	0.00294252	0.00218739			1071.4	0.186071	0.079173	0.0268674			1071.4	0.21394	0.137707	0.0584354
1071.6	0.0136649	0.002947	0.00219081			1071.6	0.186357	0.0792995	0.0269126			1071.6	0.214265	0.137925	0.0585321
1071.8	0.0136863	0.00295147	0.00219422			1071.8	0.186643	0.0794258	0.0269578			1071.8	0.214591	0.138143	0.0586286
1072	0.0137077	0.00295594	0.00219763			1072	0.186929	0.0795521	0.027003			1072	0.214916	0.13836	0.0587252
1072.2	0.013729	0.00296041	0.00220103			1072.2	0.187215	0.0796784	0.0270482			1072.2	0.215241	0.138578	0.0588217
1072.4	0.0137504	0.00296488	0.00220444			1072.4	0.1875	0.0798046	0.0270933			1072.4	0.215566	0.138795	0.0589182
1072.6	0.0137718	0.00296935	0.00220784			1072.6	0.187786	0.0799307	0.0271385			1072.6	0.215891	0.139013	0.0590147
1072.8	0.0137931	0.00297381	0.00221125			1072.8	0.188071	0.0800568	0.0271836			1072.8	0.216216	0.13923	0.0591112
1073	0.0138145	0.00297827	0.00221465			1073	0.188357	0.0801829	0.0272287			1073	0.21654	0.139447	0.0592076
1073.2	0.0138358	0.00298273	0.00221805			1073.2	0.188642	0.0803089	0.0272739			1073.2	0.216864	0.139664	0.059304
1073.4	0.0138571	0.00298718	0.00222144			1073.4	0.188927	0.0804349	0.027319			1073.4	0.217188	0.139881	0.0594003
1073.6	0.0138784	0.00299164	0.00222484			1073.6	0.189211	0.0805607	0.0273641			1073.6	0.217512	0.140098	0.0594966
1073.8	0.0138997	0.00299609	0.00222823			1073.8	0.189496	0.0806866	0.0274092			1073.8	0.217836	0.140315	0.059593
1074	0.013921	0.00300053	0.00223163			1074	0.18978	0.0808124	0.0274542			1074	0.218159	0.140532	0.0596892
1074.2	0.0139423	0.00300498	0.00223502			1074.2	0.190065	0.0809381	0.0274993			1074.2	0.218482	0.140748	0.0597855
1074.4	0.0139636	0.00300942	0.00223841			1074.4	0.190349	0.0810638	0.0275443			1074.4	0.218805	0.140965	0.0598817
1074.6	0.0139848	0.00301386	0.00224179			1074.6	0.190633	0.0811894	0.0275894			1074.6	0.219128	0.141181	0.0599779
1074.8	0.0140061	0.0030183	0.00224518			1074.8	0.190917	0.081315	0.0276344			1074.8	0.219451	0.141397	0.0600741
1075	0.0140273	0.00302273	0.00224856			1075	0.1912	0.0814406	0.0276795			1075	0.219774	0.141614	0.0601702
1075.2	0.0140486	0.00302716	0.00225195			1075.2	0.191484	0.081566	0.0277245			1075.2	0.220096	0.14183	0.0602663
1075.4	0.0140698	0.00303159	0.00225533			1075.4	0.191767	0.0816915	0.0277695			1075.4	0.220418	0.142046	0.0603624
1075.6	0.014091	0.00303602	0.00225871			1075.6	0.192051	0.0818168	0.0278145			1075.6	0.22074	0.142262	0.0604584
1075.8	0.0141122	0.00304044	0.00226208			1075.8	0.192334	0.0819422	0.0278595			1075.8	0.221062	0.142477	0.0605545
1076	0.0141334	0.00304487	0.00226546			1076	0.192617	0.0820674	0.0279044			1076	0.221383	0.142693	0.0606505
1076.2	0.0141546	0.00304928	0.00226883			1076.2	0.192899	0.0821927	0.0279494			1076.2	0.221705	0.142909	0.0607464
1076.4	0.0141758	0.0030537	0.00227221			1076.4	0.193182	0.0823178	0.0279943			1076.4	0.222026	0.143124	0.0608424
1076.6	0.0141969	0.00305812	0.00227558			1076.6	0.193465	0.0824429	0.0280393			1076.6	0.222347	0.14334	0.0609383
1076.8	0.0142181	0.00306253	0.00227895			1076.8	0.193747	0.082568	0.0280842			1076.8	0.222668	0.143555	0.0610342
1077	0.0142392	0.00306694	0.00228231			1077	0.194029	0.082693	0.0281291			1077	0.222989	0.14377	0.06113
1077.2	0.0142603	0.00307134	0.00228568			1077.2	0.194311	0.082818	0.028174			1077.2	0.223309	0.143986	0.0612258
1077.4	0.0142815	0.00307575	0.00228904			1077.4	0.194593	0.0829429	0.0282189			1077.4	0.223629	0.144201	0.0613216
1077.6	0.0143026	0.00308015	0.00229241			1077.6	0.194875	0.0830678	0.0282638			1077.6	0.223949	0.144416	0.0614174
1077.8	0.0143237	0.00308455	0.00229577			1077.8	0.195156	0.0831926	0.0283087			1077.8	0.224269	0.144631	0.0615132
1078	0.0143448	0.00308894	0.00229913			1078	0.195438	0.0833173	0.0283536			1078	0.224589	0.144845	0.0616089
1078.2	0.0143658	0.00309334	0.00230248			1078.2	0.195719	0.083442	0.0283984			1078.2	0.224909	0.14506	0.0617046
1078.4	0.0143869	0.00309773	0.00230584			1078.4	0.196	0.0835667	0.0284433			1078.4	0.225228	0.145275	0.0618002
1078.6	0.014408	0.00310212	0.00230919			1078.6	0.196281	0.0836913	0.0284881			1078.6	0.225547	0.145489	0.0618959
1078.8	0.014429	0.0031065	0.00231255			1078.8	0.196562	0.0838158	0.0285329			1078.8	0.225866	0.145703	0.0619915
1079	0.0144501	0.00311089	0.0023159			1079	0.196842	0.0839403	0.0285777			1079	0.226185	0.145918	0.062087
1079.2	0.0144711	0.00311527	0.00231925			1079.2	0.197123	0.0840648	0.0286226			1079.2	0.226504	0.146132	0.0621826
1079.4	0.0144921	0.00311965	0.00232259			1079.4	0.197403	0.0841892	0.0286674			1079.4	0.226822	0.146346	0.0622781
1079.6	0.0145132	0.00312402	0.00232594			1079.6	0.197683	0.0843135	0.0287121			1079.6	0.22714	0.14656	0.0623736
1079.8	0.0145342	0.00312839	0.00232928			1079.8	0.197963	0.0844378	0.0287569			1079.8	0.227459	0.146774	0.0624691
1080	0.0145551	0.00313277	0.00233263			1080	0.198243	0.0845621	0.0288017			1080	0.227776	0.146988	0.0625645
1080.2	0.0145761	0.00313713	0.00233597			1080.2	0.198523	0.0846863	0.0288464			1080.2	0.228094	0.147202	0.0626599
1080.4	0.0145971	0.0031415	0.00233931			1080.4	0.198803	0.0848104	0.0288912			1080.4	0.228412	0.147415	0.0627553
1080.6	0.0146181	0.00314586	0.00234264			1080.6	0.199082	0.0849345	0.0289359			1080.6	0.228729	0.147629	0.0628506
1080.8	0.014639	0.00315022	0.00234598			1080.8	0.199361	0.0850585	0.0289806			1080.8	0.229046	0.147842	0.062946
1081	0.01466	0.00315458	0.00234932			1081	0.199641	0.0851825	0.0290253			1081	0.229363	0.148056	0.0630413
1081.2	0.0146809	0.00315894	0.00235265			1081.2	0.19992	0.0853065	0.0290701			1081.2	0.22968	0.148269	0.0631365
1081.4	0.0147018	0.00316329	0.00235598			1081.4	0.200198	0.0854303	0.0291147			1081.4	0.229997	0.148482	0.0632318
1081.6	0.0147227	0.00316764	0.00235931			1081.6	0.200477	0.0855542	0.0291594			1081.6	0.230313	0.148695	0.063327
1081.8	0.0147436	0.00317199	0.00236264			1081.8	0.200756	0.085678	0.0292041			1081.8	0.230629	0.148908	0.0634222
1082	0.0147645	0.00317634	0.00236596			1082	0.201034	0.0858017	0.0292488			1082	0.230945	0.149121	0.0635174
1082.2	0.0147854	0.00318068	0.00236929			1082.2	0.201312	0.0859254	0.0292934			1082.2	0.231261	0.149334	0.0636125
1082.4	0.0148063	0.00318502	0.00237261			1082.4	0.20159	0.086049	0.0293381			1082.4	0.231577	0.149546	0.0637076
1082.6	0.0148272	0.00318936	0.00237593			1082.6	0.201868	0.0861726	0.0293827			1082.6	0.231893	0.149759	0.0638027
1082.8	0.014848	0.0031937	0.00237925			1082.8	0.202146	0.0862961	0.0294273			1082.8	0.232208	0.149972	0.0638977
1083	0.0148689	0.00319803	0.00238257			1083	0.202424	0.0864196	0.0294719			1083	0.232523	0.150184	0.0639928
1083.2	0.0148897	0.00320236	0.00238589			1083.2	0.202701	0.086543	0.0295165			1083.2	0.232838	0.150396	0.0640877
1083.4	0.0149105	0.00320669	0.0023892			1083.4	0.202979	0.0866664	0.0295611			1083.4	0.233153	0.150608	0.0641827
1083.6	0.0149313	0.00321101	0.00239251			1083.6	0.203256	0.0867897	0.0296057			1083.6	0.233468	0.150821	0.0642776
1083.8	0.0149521	0.00321534	0.00239583			1083.8	0.203533	0.086913	0.0296503			1083.8	0.233782	0.151033	0.0643726
1084	0.0149729	0.00321966	0.00239914			1084	0.20381	0.0870362	0.0296948			1084	0.234096	0.151245	0.0644674
1084.2	0.0149937	0.00322398	0.00240244			1084.2	0.204086	0.0871594	0.0297394			1084.2	0.23441	0.151456	0.0645623
1084.4	0.0150145	0.00322829	0.00240575			1084.4	0.204363	0.0872825	0.0297839			1084.4	0.234724	0.151668	0.0646571
1084.6	0.0150353	0.00323261	0.00240906			1084.6	0.204639	0.0874056	0.0298284			1084.6	0.235038	0.15188	0.0647519
1084.8	0.015056	0.00323692	0.00241236			1084.8	0.204916	0.0875286	0.0298729			1084.8	0.235352	0.152091	0.0648467
1085	0.0150768	0.00324123	0.00241566			1085	0.205192	0.0876516	0.0299175			1085	0.235665	0.152303	0.0649414
1085.2	0.0150975	0.00324553	0.00241896			1085.2	0.205468	0.0877745	0.029962			1085.2	0.235978	0.152514	0.0650362
1085.4	0.0151182	0.00324983	0.00242226			1085.4	0.205744	0.0878973	0.0300065			1085.4	0.236291	0.152725	0.0651309
1085.6	0.015139	0.00325414	0.00242556			1085.6	0.206019	0.0880202	0.0300509			1085.6	0.236604	0.152937	0.0652255
1085.8	0.0151597	0.00325843	0.00242885			1085.8	0.206295	0.0881429	0.0300954			1085.8	0.236917	0.153148	0.0653201
1086	0.0151804	0.00326273	0.00243215			1086	0.20657	0.0882657	0.0301398			1086	0.237229	0.153359	0.0654147
1086.2	0.0152011	0.00326702	0.00243544			1086.2	0.206846	0.0883883	0.0301843			1086.2	0.237541	0.15357	0.0655093
1086.4	0.0152217	0.00327131	0.00243873			1086.4	0.207121	0.0885109	0.0302287			1086.4	0.237853	0.15378	0.0656039
1086.6	0.0152424	0.0032756	0.00244202			1086.6	0.207396	0.0886335	0.0302732			1086.6	0.238165	0.153991	0.0656984
1086.8	0.0152631	0.00327989	0.0024453			1086.8	0.20767	0.088756	0.0303176			1086.8	0.238477	0.154202	0.0657929
1087	0.0152837	0.00328417	0.00244859			1087	0.207945	0.0888785	0.030362			1087	0.238789	0.154412	0.0658874
1087.2	0.0153043	0.00328845	0.00245187			1087.2	0.20822	0.0890009	0.0304064			1087.2	0.2391	0.154623	0.0659818
1087.4	0.015325	0.00329273	0.00245516			1087.4	0.208494	0.0891233	0.0304508			1087.4	0.239411	0.154833	0.0660762
1087.6	0.0153456	0.00329701	0.00245844			1087.6	0.208768	0.0892456	0.0304951			1087.6	0.239722	0.155043	0.0661706
1087.8	0.0153662	0.00330128	0.00246172			1087.8	0.209042	0.0893678	0.0305395			1087.8	0.240033	0.155253	0.066265
1088	0.0153868	0.00330555	0.00246499			1088	0.209316	0.08949	0.0305838			1088	0.240344	0.155464	0.0663593
1088.2	0.0154074	0.00330982	0.00246827			1088.2	0.20959	0.0896122	0.0306282			1088.2	0.240654	0.155674	0.0664536
1088.4	0.015428	0.00331409	0.00247154			1088.4	0.209864	0.0897343	0.0306725			1088.4	0.240965	0.155883	0.0665479
1088.6	0.0154486	0.00331835	0.00247482			1088.6	0.210137	0.0898564	0.0307169			1088.6	0.241275	0.156093	0.0666421
1088.8	0.0154691	0.00332261	0.00247809			1088.8	0.21041	0.0899784	0.0307612			1088.8	0.241585	0.156303	0.0667364
1089	0.0154897	0.00332687	0.00248136			1089	0.210684	0.0901003	0.0308055			1089	0.241895	0.156512	0.0668306
1089.2	0.0155102	0.00333113	0.00248463			1089.2	0.210957	0.0902222	0.0308498			1089.2	0.242204	0.156722	0.0669247
1089.4	0.0155307	0.00333538	0.00248789			1089.4	0.211229	0.0903441	0.030894			1089.4	0.242514	0.156931	0.0670189
1089.6	0.0155513	0.00333964	0.00249116			1089.6	0.211502	0.0904659	0.0309383			1089.6	0.242823	0.157141	0.067113
1089.8	0.0155718	0.00334389	0.00249442			1089.8	0.211775	0.0905877	0.0309826			1089.8	0.243132	0.15735	0.0672071
1090	0.0155923	0.00334813	0.00249768			1090	0.212047	0.0907094	0.0310268			1090	0.243441	0.157559	0.0673011
1090.2	0.0156128	0.00335238	0.00250094			1090.2	0.21232	0.090831	0.0310711			1090.2	0.243749	0.157768	0.0673952
1090.4	0.0156333	0.00335662	0.0025042			1090.4	0.212592	0.0909526	0.0311153			1090.4	0.244058	0.157977	0.0674892
1090.6	0.0156537	0.00336086	0.00250746			1090.6	0.212864	0.0910742	0.0311595			1090.6	0.244366	0.158186	0.0675831
1090.8	0.0156742	0.00336509	0.00251071			1090.8	0.213136	0.0911957	0.0312037			1090.8	0.244675	0.158395	0.0676771
1091	0.0156947	0.00336933	0.00251396			1091	0.213407	0.0913172	0.0312479			1091	0.244983	0.158603	0.067771
1091.2	0.0157151	0.00337356	0.00251722			1091.2	0.213679	0.0914386	0.0312921			1091.2	0.24529	0.158812	0.0678649
1091.4	0.0157355	0.00337779	0.00252047			1091.4	0.21395	0.0915599	0.0313363			1091.4	0.245598	0.15902	0.0679588
1091.6	0.015756	0.00338202	0.00252371			1091.6	0.214222	0.0916812	0.0313805			1091.6	0.245905	0.159229	0.0680526
1091.8	0.0157764	0.00338624	0.00252696			1091.8	0.214493	0.0918025	0.0314246			1091.8	0.246213	0.159437	0.0681464
1092	0.0157968	0.00339046	0.00253021			1092	0.214764	0.0919237	0.0314688			1092	0.24652	0.159645	0.0682402
1092.2	0.0158172	0.00339468	0.00253345			1092.2	0.215034	0.0920449	0.0315129			1092.2	0.246827	0.159853	0.068334
1092.4	0.0158376	0.0033989	0.00253669			1092.4	0.215305	0.092166	0.0315571			1092.4	0.247134	0.160061	0.0684277
1092.6	0.015858	0.00340312	0.00253993			1092.6	0.215576	0.092287	0.0316012			1092.6	0.24744	0.160269	0.0685214
1092.8	0.0158783	0.00340733	0.00254317			1092.8	0.215846	0.092408	0.0316453			1092.8	0.247747	0.160477	0.0686151
1093	0.0158987	0.00341154	0.00254641			1093	0.216116	0.092529	0.0316894			1093	0.248053	0.160685	0.0687087
1093.2	0.015919	0.00341575	0.00254965			1093.2	0.216386	0.0926499	0.0317335			1093.2	0.248359	0.160893	0.0688023
1093.4	0.0159394	0.00341995	0.00255288			1093.4	0.216656	0.0927707	0.0317776			1093.4	0.248665	0.1611	0.0688959
1093.6	0.0159597	0.00342416	0.00255611			1093.6	0.216926	0.0928916	0.0318216			1093.6	0.24897	0.161308	0.0689895
1093.8	0.01598	0.00342836	0.00255934			1093.8	0.217196	0.0930123	0.0318657			1093.8	0.249276	0.161515	0.069083
1094	0.0160003	0.00343255	0.00256257			1094	0.217465	0.093133	0.0319097			1094	0.249581	0.161722	0.0691765
1094.2	0.0160206	0.00343675	0.0025658			1094.2	0.217735	0.0932537	0.0319538			1094.2	0.249886	0.161929	0.06927
1094.4	0.0160409	0.00344094	0.00256903			1094.4	0.218004	0.0933743	0.0319978			1094.4	0.250191	0.162137	0.0693635
1094.6	0.0160612	0.00344513	0.00257225			1094.6	0.218273	0.0934949	0.0320418			1094.6	0.250496	0.162344	0.0694569
1094.8	0.0160815	0.00344932	0.00257548			1094.8	0.218542	0.0936154	0.0320858			1094.8	0.250801	0.16255	0.0695503
1095	0.0161018	0.00345351	0.0025787			1095	0.218811	0.0937358	0.0321298			1095	0.251105	0.162757	0.0696437
1095.2	0.016122	0.00345769	0.00258192			1095.2	0.21908	0.0938562	0.0321738			1095.2	0.25141	0.162964	0.069737
1095.4	0.0161423	0.00346187	0.00258514			1095.4	0.219348	0.0939766	0.0322178			1095.4	0.251714	0.163171	0.0698303
1095.6	0.0161625	0.00346605	0.00258835			1095.6	0.219616	0.0940969	0.0322618			1095.6	0.252018	0.163377	0.0699236
1095.8	0.0161827	0.00347023	0.00259157			1095.8	0.219885	0.0942172	0.0323057			1095.8	0.252322	0.163584	0.0700169
1096	0.0162029	0.0034744	0.00259478			1096	0.220153	0.0943374	0.0323497			1096	0.252625	0.16379	0.0701101
1096.2	0.0162231	0.00347857	0.00259799			1096.2	0.220421	0.0944575	0.0323936			1096.2	0.252929	0.163996	0.0702034
1096.4	0.0162433	0.00348274	0.0026012			1096.4	0.220688	0.0945776	0.0324375			1096.4	0.253232	0.164202	0.0702965
1096.6	0.0162635	0.00348691	0.00260441			1096.6	0.220956	0.0946977	0.0324814			1096.6	0.253535	0.164409	0.0703897
1096.8	0.0162837	0.00349107	0.00260762			1096.8	0.221224	0.0948177	0.0325254			1096.8	0.253838	0.164615	0.0704828
1097	0.0163039	0.00349523	0.00261083			1097	0.221491	0.0949377	0.0325693			1097	0.254141	0.16482	0.0705759
1097.2	0.016324	0.00349939	0.00261403			1097.2	0.221758	0.0950576	0.0326131			1097.2	0.254443	0.165026	0.070669
1097.4	0.0163442	0.00350355	0.00261723			1097.4	0.222025	0.0951775	0.032657			1097.4	0.254745	0.165232	0.0707621
1097.6	0.0163643	0.00350771	0.00262043			1097.6	0.222292	0.0952973	0.0327009			1097.6	0.255048	0.165438	0.0708551
1097.8	0.0163844	0.00351186	0.00262363			1097.8	0.222559	0.0954171	0.0327447			1097.8	0.25535	0.165643	0.0709481
1098	0.0164046	0.00351601	0.00262683			1098	0.222825	0.0955368	0.0327886			1098	0.255652	0.165849	0.071041
1098.2	0.0164247	0.00352016	0.00263003			1098.2	0.223092	0.0956564	0.0328324			1098.2	0.255953	0.166054	0.071134
1098.4	0.0164448	0.0035243	0.00263322			1098.4	0.223358	0.0957761	0.0328762			1098.4	0.256255	0.166259	0.0712269
1098.6	0.0164649	0.00352844	0.00263642			1098.6	0.223625	0.0958956	0.03292			1098.6	0.256556	0.166464	0.0713198
1098.8	0.016485	0.00353258	0.00263961			1098.8	0.223891	0.0960151	0.0329639			1098.8	0.256857	0.166669	0.0714126
1099	0.016505	0.00353672	0.0026428			1099	0.224156	0.0961346	0.0330076			1099	0.257158	0.166874	0.0715055
1099.2	0.0165251	0.00354086	0.00264599			1099.2	0.224422	0.096254	0.0330514			1099.2	0.257459	0.167079	0.0715983
1099.4	0.0165451	0.00354499	0.00264917			1099.4	0.224688	0.0963734	0.0330952			1099.4	0.25776	0.167284	0.0716911
1099.6	0.0165652	0.00354912	0.00265236			1099.6	0.224953	0.0964927	0.033139			1099.6	0.25806	0.167489	0.0717838
1099.8	0.0165852	0.00355325	0.00265554			1099.8	0.225219	0.096612	0.0331827			1099.8	0.25836	0.167694	0.0718765
1100	0.0166052	0.00355737	0.00265872			1100	0.225484	0.0967312	0.0332265			1100	0.258661	0.167898	0.0719692
1100.2	0.0166253	0.0035615	0.0026619			1100.2	0.225749	0.0968504	0.0332702			1100.2	0.25896	0.168103	0.0720619
1100.4	0.0166453	0.00356562	0.00266508			1100.4	0.226014	0.0969695	0.0333139			1100.4	0.25926	0.168307	0.0721545
1100.6	0.0166653	0.00356974	0.00266826			1100.6	0.226279	0.0970886	0.0333577			1100.6	0.25956	0.168511	0.0722472
1100.8	0.0166853	0.00357386	0.00267144			1100.8	0.226543	0.0972076	0.0334014			1100.8	0.259859	0.168715	0.0723397
1101	0.0167052	0.00357797	0.00267461			1101	0.226808	0.0973266	0.033445			1101	0.260159	0.168919	0.0724323
1101.2	0.0167252	0.00358208	0.00267778			1101.2	0.227072	0.0974455	0.0334887			1101.2	0.260458	0.169123	0.0725249
1101.4	0.0167452	0.00358619	0.00268095			1101.4	0.227336	0.0975644	0.0335324			1101.4	0.260757	0.169327	0.0726173
1101.6	0.0167651	0.0035903	0.00268412			1101.6	0.2276	0.0976832	0.0335761			1101.6	0.261055	0.169531	0.0727098
1101.8	0.0167851	0.0035944	0.00268729			1101.8	0.227864	0.097802	0.0336197			1101.8	0.261354	0.169735	0.0728023
1102	0.016805	0.0035985	0.00269046			1102	0.228128	0.0979208	0.0336634			1102	0.261652	0.169938	0.0728947
1102.2	0.0168249	0.0036026	0.00269362			1102.2	0.228392	0.0980395	0.033707			1102.2	0.26195	0.170142	0.0729871
1102.4	0.0168448	0.0036067	0.00269679			1102.4	0.228655	0.0981581	0.0337506			1102.4	0.262249	0.170345	0.0730795
1102.6	0.0168647	0.0036108	0.00269995			1102.6	0.228918	0.0982767	0.0337942			1102.6	0.262546	0.170549	0.0731718
1102.8	0.0168846	0.00361489	0.00270311			1102.8	0.229182	0.0983952	0.0338379			1102.8	0.262844	0.170752	0.0732642
1103	0.0169045	0.00361898	0.00270627			1103	0.229445	0.0985137	0.0338815			1103	0.263142	0.170955	0.0733565
1103.2	0.0169244	0.00362307	0.00270943			1103.2	0.229708	0.0986321	0.033925			1103.2	0.263439	0.171158	0.0734487
1103.4	0.0169443	0.00362715	0.00271258			1103.4	0.22997	0.0987505	0.0339686			1103.4	0.263736	0.171361	0.073541
1103.6	0.0169641	0.00363124	0.00271574			1103.6	0.230233	0.0988689	0.0340122			1103.6	0.264033	0.171564	0.0736332
1103.8	0.016984	0.00363532	0.00271889			1103.8	0.230496	0.0989872	0.0340557			1103.8	0.26433	0.171767	0.0737253
1104	0.0170038	0.0036394	0.00272204			1104	0.230758	0.0991054	0.0340993			1104	0.264627	0.17197	0.0738175
1104.2	0.0170236	0.00364347	0.00272519			1104.2	0.23102	0.0992236	0.0341428			1104.2	0.264923	0.172172	0.0739096
1104.4	0.0170434	0.00364755	0.00272834			1104.4	0.231282	0.0993418	0.0341863			1104.4	0.26522	0.172375	0.0740018
1104.6	0.0170632	0.00365162	0.00273148			1104.6	0.231544	0.0994599	0.0342298			1104.6	0.265516	0.172577	0.0740938
1104.8	0.017083	0.00365569	0.00273463			1104.8	0.231806	0.0995779	0.0342733			1104.8	0.265812	0.17278	0.0741859
1105	0.0171028	0.00365975	0.00273777			1105	0.232068	0.0996959	0.0343168			1105	0.266108	0.172982	0.0742779
1105.2	0.0171226	0.00366382	0.00274091			1105.2	0.232329	0.0998138	0.0343603			1105.2	0.266403	0.173184	0.0743699
1105.4	0.0171424	0.00366788	0.00274405			1105.4	0.23259	0.0999318	0.0344038			1105.4	0.266699	0.173386	0.0744619
1105.6	0.0171622	0.00367194	0.00274719			1105.6	0.232852	0.10005	0.0344473			1105.6	0.266994	0.173588	0.0745538
1105.8	0.0171819	0.003676	0.00275033			1105.8	0.233113	0.100167	0.0344907			1105.8	0.267289	0.17379	0.0746457
1106	0.0172017	0.00368005	0.00275346			1106	0.233374	0.100285	0.0345341			1106	0.267584	0.173992	0.0747376
1106.2	0.0172214	0.00368411	0.0027566			1106.2	0.233634	0.100403	0.0345776			1106.2	0.267879	0.174194	0.0748295
1106.4	0.0172411	0.00368816	0.00275973			1106.4	0.233895	0.100521	0.034621			1106.4	0.268174	0.174396	0.0749213
1106.6	0.0172608	0.00369221	0.00276286			1106.6	0.234156	0.100638	0.0346644			1106.6	0.268468	0.174597	0.0750131
1106.8	0.0172805	0.00369625	0.00276599			1106.8	0.234416	0.100756	0.0347078			1106.8	0.268762	0.174799	0.0751049
1107	0.0173002	0.0037003	0.00276912			1107	0.234676	0.100873	0.0347512			1107	0.269057	0.175	0.0751967
1107.2	0.0173199	0.00370434	0.00277224			1107.2	0.234936	0.100991	0.0347946			1107.2	0.269351	0.175201	0.0752884
1107.4	0.0173396	0.00370838	0.00277537			1107.4	0.235196	0.101108	0.034838			1107.4	0.269644	0.175402	0.0753801
1107.6	0.0173593	0.00371241	0.00277849			1107.6	0.235456	0.101225	0.0348813			1107.6	0.269938	0.175604	0.0754718
1107.8	0.017379	0.00371645	0.00278161			1107.8	0.235716	0.101343	0.0349247			1107.8	0.270231	0.175805	0.0755634
1108	0.0173986	0.00372048	0.00278473			1108	0.235975	0.10146	0.034968			1108	0.270525	0.176006	0.0756551
1108.2	0.0174182	0.00372451	0.00278785			1108.2	0.236235	0.101577	0.0350114			1108.2	0.270818	0.176206	0.0757466
1108.4	0.0174379	0.00372853	0.00279097			1108.4	0.236494	0.101694	0.0350547			1108.4	0.271111	0.176407	0.0758382
1108.6	0.0174575	0.00373256	0.00279409			1108.6	0.236753	0.101812	0.035098			1108.6	0.271404	0.176608	0.0759298
1108.8	0.0174771	0.00373658	0.0027972			1108.8	0.237012	0.101929	0.0351413			1108.8	0.271696	0.176808	0.0760213
1109	0.0174967	0.0037406	0.00280031			1109	0.237271	0.102046	0.0351846			1109	0.271989	0.177009	0.0761128
1109.2	0.0175163	0.00374462	0.00280342			1109.2	0.23753	0.102163	0.0352279			1109.2	0.272281	0.177209	0.0762042
1109.4	0.0175359	0.00374864	0.00280653			1109.4	0.237788	0.10228	0.0352712			1109.4	0.272573	0.17741	0.0762957
1109.6	0.0175555	0.00375265	0.00280964			1109.6	0.238047	0.102397	0.0353144			1109.6	0.272865	0.17761	0.0763871
1109.8	0.017575	0.00375666	0.00281275			1109.8	0.238305	0.102513	0.0353577			1109.8	0.273157	0.17781	0.0764785
1110	0.0175946	0.00376067	0.00281585			1110	0.238563	0.10263	0.0354009			1110	0.273448	0.17801	0.0765698
1110.2	0.0176142	0.00376468	0.00281895			1110.2	0.238821	0.102747	0.0354442			1110.2	0.27374	0.17821	0.0766611
1110.4	0.0176337	0.00376868	0.00282206			1110.4	0.239079	0.102864	0.0354874			1110.4	0.274031	0.17841	0.0767524
1110.6	0.0176532	0.00377268	0.00282516			1110.6	0.239337	0.10298	0.0355306			1110.6	0.274322	0.17861	0.0768437
1110.8	0.0176728	0.00377668	0.00282826			1110.8	0.239594	0.103097	0.0355738			1110.8	0.274613	0.178809	0.076935
1111	0.0176923	0.00378068	0.00283135			1111	0.239852	0.103213	0.035617			1111	0.274904	0.179009	0.0770262
1111.2	0.0177118	0.00378467	0.00283445			1111.2	0.240109	0.10333	0.0356602			1111.2	0.275194	0.179208	0.0771174
1111.4	0.0177313	0.00378867	0.00283754			1111.4	0.240366	0.103446	0.0357034			1111.4	0.275485	0.179408	0.0772086
1111.6	0.0177507	0.00379266	0.00284063			1111.6	0.240623	0.103563	0.0357465			1111.6	0.275775	0.179607	0.0772997
1111.8	0.0177702	0.00379664	0.00284373			1111.8	0.24088	0.103679	0.0357897			1111.8	0.276065	0.179806	0.0773908
1112	0.0177897	0.00380063	0.00284682			1112	0.241137	0.103795	0.0358328			1112	0.276355	0.180006	0.0774819
1112.2	0.0178091	0.00380461	0.0028499			1112.2	0.241393	0.103912	0.0358759			1112.2	0.276645	0.180205	0.077573
1112.4	0.0178286	0.00380859	0.00285299			1112.4	0.24165	0.104028	0.0359191			1112.4	0.276935	0.180404	0.077664
1112.6	0.017848	0.00381257	0.00285607			1112.6	0.241906	0.104144	0.0359622			1112.6	0.277224	0.180602	0.077755
1112.8	0.0178675	0.00381655	0.00285916			1112.8	0.242162	0.10426	0.0360053			1112.8	0.277513	0.180801	0.077846
1113	0.0178869	0.00382052	0.00286224			1113	0.242418	0.104376	0.0360484			1113	0.277802	0.181	0.077937
1113.2	0.0179063	0.00382449	0.00286532			1113.2	0.242674	0.104492	0.0360915			1113.2	0.278091	0.181199	0.0780279
1113.4	0.0179257	0.00382846	0.0028684			1113.4	0.24293	0.104608	0.0361346			1113.4	0.27838	0.181397	0.0781188
1113.6	0.0179451	0.00383243	0.00287148			1113.6	0.243186	0.104724	0.0361776			1113.6	0.278669	0.181596	0.0782097
1113.8	0.0179645	0.0038364	0.00287455			1113.8	0.243441	0.10484	0.0362207			1113.8	0.278957	0.181794	0.0783005
1114	0.0179839	0.00384036	0.00287763			1114	0.243697	0.104956	0.0362637			1114	0.279245	0.181992	0.0783914
1114.2	0.0180032	0.00384432	0.0028807			1114.2	0.243952	0.105072	0.0363067			1114.2	0.279533	0.18219	0.0784822
1114.4	0.0180226	0.00384828	0.00288377			1114.4	0.244207	0.105187	0.0363498			1114.4	0.279821	0.182389	0.0785729
1114.6	0.0180419	0.00385223	0.00288684			1114.6	0.244462	0.105303	0.0363928			1114.6	0.280109	0.182587	0.0786637
1114.8	0.0180613	0.00385619	0.00288991			1114.8	0.244717	0.105419	0.0364358			1114.8	0.280397	0.182784	0.0787544
1115	0.0180806	0.00386014	0.00289298			1115	0.244971	0.105534	0.0364788			1115	0.280684	0.182982	0.0788451
1115.2	0.0180999	0.00386409	0.00289604			1115.2	0.245226	0.10565	0.0365218			1115.2	0.280971	0.18318	0.0789358
1115.4	0.0181192	0.00386803	0.00289911			1115.4	0.24548	0.105765	0.0365648			1115.4	0.281259	0.183378	0.0790264
1115.6	0.0181385	0.00387198	0.00290217			1115.6	0.245735	0.105881	0.0366077			1115.6	0.281545	0.183575	0.079117
1115.8	0.0181578	0.00387592	0.00290523			1115.8	0.245989	0.105996	0.0366507			1115.8	0.281832	0.183773	0.0792076
1116	0.0181771	0.00387986	0.00290829			1116	0.246243	0.106112	0.0366936			1116	0.282119	0.18397	0.0792982
1116.2	0.0181964	0.0038838	0.00291135			1116.2	0.246497	0.106227	0.0367365			1116.2	0.282405	0.184167	0.0793887
1116.4	0.0182157	0.00388773	0.0029144			1116.4	0.24675	0.106342	0.0367795			1116.4	0.282692	0.184365	0.0794792
1116.6	0.0182349	0.00389167	0.00291746			1116.6	0.247004	0.106457	0.0368224			1116.6	0.282978	0.184562	0.0795697
1116.8	0.0182542	0.0038956	0.00292051			1116.8	0.247257	0.106573	0.0368653			1116.8	0.283264	0.184759	0.0796601
1117	0.0182734	0.00389953	0.00292356			1117	0.247511	0.106688	0.0369082			1117	0.283549	0.184956	0.0797506
1117.2	0.0182926	0.00390345	0.00292661			1117.2	0.247764	0.106803	0.0369511			1117.2	0.283835	0.185153	0.079841
1117.4	0.0183119	0.00390738	0.00292966			1117.4	0.248017	0.106918	0.036994			1117.4	0.28412	0.185349	0.0799313
1117.6	0.0183311	0.0039113	0.00293271			1117.6	0.24827	0.107033	0.0370368			1117.6	0.284406	0.185546	0.0800217
1117.8	0.0183503	0.00391522	0.00293575			1117.8	0.248523	0.107148	0.0370797			1117.8	0.284691	0.185743	0.080112
1118	0.0183695	0.00391913	0.0029388			1118	0.248775	0.107263	0.0371225			1118	0.284976	0.185939	0.0802023
1118.2	0.0183886	0.00392305	0.00294184			1118.2	0.249028	0.107377	0.0371654			1118.2	0.285261	0.186136	0.0802926
1118.4	0.0184078	0.00392696	0.00294488			1118.4	0.24928	0.107492	0.0372082			1118.4	0.285545	0.186332	0.0803828
1118.6	0.018427	0.00393087	0.00294792			1118.6	0.249532	0.107607	0.037251			1118.6	0.28583	0.186528	0.0804731
1118.8	0.0184462	0.00393478	0.00295096			1118.8	0.249784	0.107722	0.0372938			1118.8	0.286114	0.186725	0.0805633
1119	0.0184653	0.00393869	0.002954			1119	0.250036	0.107836	0.0373366			1119	0.286398	0.186921	0.0806534
1119.2	0.0184844	0.00394259	0.00295703			1119.2	0.250288	0.107951	0.0373794			1119.2	0.286682	0.187117	0.0807436
1119.4	0.0185036	0.00394649	0.00296007			1119.4	0.25054	0.108065	0.0374222			1119.4	0.286966	0.187313	0.0808337
1119.6	0.0185227	0.00395039	0.0029631			1119.6	0.250791	0.10818	0.0374649			1119.6	0.28725	0.187508	0.0809238
1119.8	0.0185418	0.00395429	0.00296613			1119.8	0.251043	0.108294	0.0375077			1119.8	0.287533	0.187704	0.0810138
1120	0.0185609	0.00395818	0.00296916			1120	0.251294	0.108409	0.0375504			1120	0.287816	0.1879	0.0811039
1120.2	0.01858	0.00396208	0.00297219			1120.2	0.251545	0.108523	0.0375932			1120.2	0.2881	0.188095	0.0811939
1120.4	0.0185991	0.00396597	0.00297521			1120.4	0.251796	0.108637	0.0376359			1120.4	0.288383	0.188291	0.0812839
1120.6	0.0186182	0.00396985	0.00297824			1120.6	0.252047	0.108752	0.0376786			1120.6	0.288666	0.188486	0.0813738
1120.8	0.0186372	0.00397374	0.00298126			1120.8	0.252298	0.108866	0.0377214			1120.8	0.288948	0.188681	0.0814637
1121	0.0186563	0.00397762	0.00298428			1121	0.252548	0.10898	0.0377641			1121	0.289231	0.188877	0.0815536
1121.2	0.0186753	0.0039815	0.0029873			1121.2	0.252799	0.109094	0.0378067			1121.2	0.289513	0.189072	0.0816435
1121.4	0.0186944	0.00398538	0.00299032			1121.4	0.253049	0.109208	0.0378494			1121.4	0.289795	0.189267	0.0817334
1121.6	0.0187134	0.00398926	0.00299334			1121.6	0.253299	0.109322	0.0378921			1121.6	0.290077	0.189462	0.0818232
1121.8	0.0187324	0.00399313	0.00299636			1121.8	0.253549	0.109436	0.0379348			1121.8	0.290359	0.189657	0.081913
1122	0.0187514	0.00399701	0.00299937			1122	0.253799	0.10955	0.0379774			1122	0.290641	0.189851	0.0820028
1122.2	0.0187705	0.00400088	0.00300238			1122.2	0.254049	0.109664	0.03802			1122.2	0.290922	0.190046	0.0820925
1122.4	0.0187894	0.00400475	0.0030054			1122.4	0.254299	0.109778	0.0380627			1122.4	0.291204	0.190241	0.0821822
1122.6	0.0188084	0.00400861	0.00300841			1122.6	0.254548	0.109892	0.0381053			1122.6	0.291485	0.190435	0.0822719
1122.8	0.0188274	0.00401247	0.00301141			1122.8	0.254798	0.110005	0.0381479			1122.8	0.291766	0.19063	0.0823616
1123	0.0188464	0.00401634	0.00301442			1123	0.255047	0.110119	0.0381905			1123	0.292047	0.190824	0.0824512
1123.2	0.0188653	0.00402019	0.00301743			1123.2	0.255296	0.110233	0.0382331			1123.2	0.292328	0.191018	0.0825408
1123.4	0.0188843	0.00402405	0.00302043			1123.4	0.255545	0.110346	0.0382757			1123.4	0.292608	0.191213	0.0826304
1123.6	0.0189032	0.00402791	0.00302343			1123.6	0.255794	0.11046	0.0383182			1123.6	0.292889	0.191407	0.08272
1123.8	0.0189222	0.00403176	0.00302643			1123.8	0.256043	0.110574	0.0383608			1123.8	0.293169	0.191601	0.0828095
1124	0.0189411	0.00403561	0.00302943			1124	0.256291	0.110687	0.0384034			1124	0.293449	0.191795	0.0828991
1124.2	0.01896	0.00403946	0.00303243			1124.2	0.25654	0.1108	0.0384459			1124.2	0.293729	0.191988	0.0829885
1124.4	0.0189789	0.0040433	0.00303543			1124.4	0.256788	0.110914	0.0384884			1124.4	0.294009	0.192182	0.083078
1124.6	0.0189978	0.00404714	0.00303842			1124.6	0.257036	0.111027	0.038531			1124.6	0.294288	0.192376	0.0831674
1124.8	0.0190167	0.00405099	0.00304142			1124.8	0.257284	0.11114	0.0385735			1124.8	0.294568	0.192569	0.0832568
1125	0.0190356	0.00405482	0.00304441			1125	0.257532	0.111254	0.038616			1125	0.294847	0.192763	0.0833462
1125.2	0.0190545	0.00405866	0.0030474			1125.2	0.25778	0.111367	0.0386585			1125.2	0.295126	0.192956	0.0834356
1125.4	0.0190733	0.0040625	0.00305039			1125.4	0.258027	0.11148	0.0387009			1125.4	0.295405	0.19315	0.0835249
1125.6	0.0190922	0.00406633	0.00305338			1125.6	0.258275	0.111593	0.0387434			1125.6	0.295684	0.193343	0.0836142
1125.8	0.019111	0.00407016	0.00305636			1125.8	0.258522	0.111706	0.0387859			1125.8	0.295962	0.193536	0.0837035
1126	0.0191299	0.00407399	0.00305935			1126	0.25877	0.111819	0.0388283			1126	0.296241	0.193729	0.0837927
1126.2	0.0191487	0.00407781	0.00306233			1126.2	0.259017	0.111932	0.0388708			1126.2	0.296519	0.193922	0.083882
1126.4	0.0191675	0.00408164	0.00306531			1126.4	0.259264	0.112045	0.0389132			1126.4	0.296797	0.194115	0.0839712
1126.6	0.0191863	0.00408546	0.0030683			1126.6	0.25951	0.112158	0.0389556			1126.6	0.297075	0.194308	0.0840603
1126.8	0.0192051	0.00408928	0.00307127			1126.8	0.259757	0.112271	0.038998			1126.8	0.297353	0.1945	0.0841495
1127	0.0192239	0.00409309	0.00307425			1127	0.260004	0.112383	0.0390404			1127	0.297631	0.194693	0.0842386
1127.2	0.0192427	0.00409691	0.00307723			1127.2	0.26025	0.112496	0.0390829			1127.2	0.297908	0.194886	0.0843277
1127.4	0.0192614	0.00410072	0.0030802			1127.4	0.260496	0.112609	0.0391252			1127.4	0.298186	0.195078	0.0844168
1127.6	0.0192802	0.00410453	0.00308318			1127.6	0.260743	0.112721	0.0391676			1127.6	0.298463	0.19527	0.0845058
1127.8	0.019299	0.00410834	0.00308615			1127.8	0.260989	0.112834	0.03921			1127.8	0.29874	0.195463	0.0845948
1128	0.0193177	0.00411214	0.00308912			1128	0.261235	0.112947	0.0392523			1128	0.299017	0.195655	0.0846838
1128.2	0.0193365	0.00411595	0.00309209			1128.2	0.26148	0.113059	0.0392947			1128.2	0.299294	0.195847	0.0847728
1128.4	0.0193552	0.00411975	0.00309505			1128.4	0.261726	0.113171	0.039337			1128.4	0.29957	0.196039	0.0848617
1128.6	0.0193739	0.00412355	0.00309802			1128.6	0.261971	0.113284	0.0393793			1128.6	0.299847	0.196231	0.0849507
1128.8	0.0193926	0.00412735	0.00310098			1128.8	0.262217	0.113396	0.0394217			1128.8	0.300123	0.196423	0.0850395
1129	0.0194113	0.00413114	0.00310395			1129	0.262462	0.113509	0.039464			1129	0.300399	0.196615	0.0851284
1129.2	0.01943	0.00413493	0.00310691			1129.2	0.262707	0.113621	0.0395063			1129.2	0.300675	0.196806	0.0852172
1129.4	0.0194487	0.00413872	0.00310987			1129.4	0.262952	0.113733	0.0395486			1129.4	0.300951	0.196998	0.085306
1129.6	0.0194674	0.00414251	0.00311283			1129.6	0.263197	0.113845	0.0395908			1129.6	0.301226	0.197189	0.0853948
1129.8	0.019486	0.0041463	0.00311578			1129.8	0.263442	0.113957	0.0396331			1129.8	0.301502	0.197381	0.0854836
1130	0.0195047	0.00415008	0.00311874			1130	0.263686	0.114069	0.0396753			1130	0.301777	0.197572	0.0855723
1130.2	0.0195233	0.00415386	0.00312169			1130.2	0.263931	0.114181	0.0397176			1130.2	0.302052	0.197764	0.085661
1130.4	0.019542	0.00415764	0.00312465			1130.4	0.264175	0.114293	0.0397598			1130.4	0.302327	0.197955	0.0857497
1130.6	0.0195606	0.00416142	0.0031276			1130.6	0.264419	0.114405	0.0398021			1130.6	0.302602	0.198146	0.0858384
1130.8	0.0195792	0.0041652	0.00313055			1130.8	0.264663	0.114517	0.0398443			1130.8	0.302876	0.198337	0.085927
1131	0.0195979	0.00416897	0.0031335			1131	0.264907	0.114629	0.0398865			1131	0.303151	0.198528	0.0860156
1131.2	0.0196165	0.00417274	0.00313644			1131.2	0.265151	0.114741	0.0399287			1131.2	0.303425	0.198719	0.0861042
1131.4	0.0196351	0.00417651	0.00313939			1131.4	0.265395	0.114853	0.0399709			1131.4	0.303699	0.198909	0.0861927
1131.6	0.0196537	0.00418028	0.00314233			1131.6	0.265638	0.114964	0.0400131			1131.6	0.303973	0.1991	0.0862813
1131.8	0.0196722	0.00418404	0.00314528			1131.8	0.265882	0.115076	0.0400552			1131.8	0.304247	0.199291	0.0863697
1132	0.0196908	0.0041878	0.00314822			1132	0.266125	0.115188	0.0400974			1132	0.304521	0.199481	0.0864582
1132.2	0.0197094	0.00419156	0.00315116			1132.2	0.266368	0.115299	0.0401396			1132.2	0.304795	0.199672	0.0865467
1132.4	0.0197279	0.00419532	0.0031541			1132.4	0.266611	0.115411	0.0401817			1132.4	0.305068	0.199862	0.0866351
1132.6	0.0197465	0.00419908	0.00315703			1132.6	0.266854	0.115522	0.0402238			1132.6	0.305341	0.200052	0.0867235
1132.8	0.019765	0.00420283	0.00315997			1132.8	0.267097	0.115634	0.040266			1132.8	0.305614	0.200242	0.0868119
1133	0.0197835	0.00420658	0.0031629			1133	0.267339	0.115745	0.0403081			1133	0.305887	0.200432	0.0869002
1133.2	0.019802	0.00421033	0.00316583			1133.2	0.267582	0.115856	0.0403502			1133.2	0.30616	0.200622	0.0869885
1133.4	0.0198205	0.00421408	0.00316877			1133.4	0.267824	0.115968	0.0403923			1133.4	0.306433	0.200812	0.0870768
1133.6	0.0198391	0.00421782	0.0031717			1133.6	0.268066	0.116079	0.0404343			1133.6	0.306705	0.201002	0.0871651
1133.8	0.0198575	0.00422157	0.00317462			1133.8	0.268308	0.11619	0.0404764			1133.8	0.306977	0.201192	0.0872533
1134	0.019876	0.00422531	0.00317755			1134	0.26855	0.116301	0.0405185			1134	0.307249	0.201382	0.0873416
1134.2	0.0198945	0.00422904	0.00318048			1134.2	0.268792	0.116412	0.0405605			1134.2	0.307521	0.201571	0.0874297
1134.4	0.019913	0.00423278	0.0031834			1134.4	0.269034	0.116523	0.0406026			1134.4	0.307793	0.201761	0.0875179
1134.6	0.0199314	0.00423651	0.00318632			1134.6	0.269276	0.116634	0.0406446			1134.6	0.308065	0.20195	0.0876061
1134.8	0.0199499	0.00424025	0.00318924			1134.8	0.269517	0.116745	0.0406866			1134.8	0.308336	0.202139	0.0876942
1135	0.0199683	0.00424398	0.00319216			1135	0.269758	0.116856	0.0407286			1135	0.308608	0.202329	0.0877823
1135.2	0.0199867	0.0042477	0.00319508			1135.2	0.269999	0.116967	0.0407707			1135.2	0.308879	0.202518	0.0878703
1135.4	0.0200052	0.00425143	0.003198			1135.4	0.270241	0.117078	0.0408127			1135.4	0.30915	0.202707	0.0879584
1135.6	0.0200236	0.00425515	0.00320091			1135.6	0.270481	0.117189	0.0408546			1135.6	0.309421	0.202896	0.0880464
1135.8	0.020042	0.00425887	0.00320383			1135.8	0.270722	0.117299	0.0408966			1135.8	0.309692	0.203085	0.0881344
1136	0.0200604	0.00426259	0.00320674			1136	0.270963	0.11741	0.0409386			1136	0.309962	0.203274	0.0882223
1136.2	0.0200788	0.00426631	0.00320965			1136.2	0.271203	0.117521	0.0409805			1136.2	0.310233	0.203462	0.0883102
1136.4	0.0200972	0.00427002	0.00321256			1136.4	0.271444	0.117631	0.0410225			1136.4	0.310503	0.203651	0.0883981
1136.6	0.0201155	0.00427374	0.00321547			1136.6	0.271684	0.117742	0.0410644			1136.6	0.310773	0.203839	0.088486
1136.8	0.0201339	0.00427745	0.00321837			1136.8	0.271924	0.117852	0.0411064			1136.8	0.311043	0.204028	0.0885739
1137	0.0201522	0.00428116	0.00322128			1137	0.272164	0.117963	0.0411483			1137	0.311313	0.204216	0.0886617
1137.2	0.0201706	0.00428486	0.00322418			1137.2	0.272404	0.118073	0.0411902			1137.2	0.311582	0.204405	0.0887495
1137.4	0.0201889	0.00428857	0.00322708			1137.4	0.272644	0.118184	0.0412321			1137.4	0.311852	0.204593	0.0888373
1137.6	0.0202072	0.00429227	0.00322999			1137.6	0.272883	0.118294	0.041274			1137.6	0.312121	0.204781	0.0889251
1137.8	0.0202256	0.00429597	0.00323289			1137.8	0.273123	0.118404	0.0413159			1137.8	0.31239	0.204969	0.0890128
1138	0.0202439	0.00429967	0.00323578			1138	0.273362	0.118515	0.0413577			1138	0.312659	0.205157	0.0891005
1138.2	0.0202622	0.00430336	0.00323868			1138.2	0.273602	0.118625	0.0413996			1138.2	0.312928	0.205345	0.0891882
1138.4	0.0202805	0.00430705	0.00324158			1138.4	0.273841	0.118735	0.0414414			1138.4	0.313197	0.205533	0.0892758
1138.6	0.0202987	0.00431075	0.00324447			1138.6	0.27408	0.118845	0.0414833			1138.6	0.313465	0.205721	0.0893635
1138.8	0.020317	0.00431444	0.00324736			1138.8	0.274319	0.118955	0.0415251			1138.8	0.313734	0.205908	0.0894511
1139	0.0203353	0.00431812	0.00325025			1139	0.274557	0.119065	0.0415669			1139	0.314002	0.206096	0.0895386
1139.2	0.0203535	0.00432181	0.00325314			1139.2	0.274796	0.119175	0.0416087			1139.2	0.31427	0.206283	0.0896262
1139.4	0.0203718	0.00432549	0.00325603			1139.4	0.275034	0.119285	0.0416506			1139.4	0.314538	0.206471	0.0897137
1139.6	0.02039	0.00432917	0.00325892			1139.6	0.275273	0.119395	0.0416923			1139.6	0.314806	0.206658	0.0898012
1139.8	0.0204083	0.00433285	0.0032618			1139.8	0.275511	0.119505	0.0417341			1139.8	0.315074	0.206845	0.0898887
1140	0.0204265	0.00433653	0.00326469			1140	0.275749	0.119614	0.0417759			1140	0.315341	0.207032	0.0899761
1140.2	0.0204447	0.0043402	0.00326757			1140.2	0.275987	0.119724	0.0418177			1140.2	0.315608	0.207219	0.0900636
1140.4	0.0204629	0.00434387	0.00327045			1140.4	0.276225	0.119834	0.0418594			1140.4	0.315876	0.207406	0.090151
1140.6	0.0204811	0.00434754	0.00327333			1140.6	0.276462	0.119944	0.0419012			1140.6	0.316143	0.207593	0.0902383
1140.8	0.0204993	0.00435121	0.00327621			1140.8	0.2767	0.120053	0.0419429			1140.8	0.316409	0.20778	0.0903257
1141	0.0205175	0.00435488	0.00327908			1141	0.276937	0.120163	0.0419846			1141	0.316676	0.207967	0.090413
1141.2	0.0205356	0.00435854	0.00328196			1141.2	0.277175	0.120272	0.0420263			1141.2	0.316943	0.208153	0.0905003
1141.4	0.0205538	0.0043622	0.00328483			1141.4	0.277412	0.120382	0.0420681			1141.4	0.317209	0.20834	0.0905876
1141.6	0.020572	0.00436586	0.00328771			1141.6	0.277649	0.120491	0.0421098			1141.6	0.317475	0.208527	0.0906748
1141.8	0.0205901	0.00436952	0.00329058			1141.8	0.277886	0.1206	0.0421514			1141.8	0.317741	0.208713	0.090762
1142	0.0206083	0.00437317	0.00329345			1142	0.278123	0.12071	0.0421931			1142	0.318007	0.208899	0.0908492
1142.2	0.0206264	0.00437683	0.00329631			1142.2	0.278359	0.120819	0.0422348			1142.2	0.318273	0.209086	0.0909364
1142.4	0.0206445	0.00438048	0.00329918			1142.4	0.278596	0.120928	0.0422764			1142.4	0.318539	0.209272	0.0910235
1142.6	0.0206626	0.00438413	0.00330205			1142.6	0.278832	0.121038	0.0423181			1142.6	0.318804	0.209458	0.0911107
1142.8	0.0206807	0.00438777	0.00330491			1142.8	0.279069	0.121147	0.0423597			1142.8	0.31907	0.209644	0.0911978
1143	0.0206988	0.00439142	0.00330777			1143	0.279305	0.121256	0.0424014			1143	0.319335	0.20983	0.0912848
1143.2	0.0207169	0.00439506	0.00331063			1143.2	0.279541	0.121365	0.042443			1143.2	0.3196	0.210015	0.0913719
1143.4	0.020735	0.0043987	0.00331349			1143.4	0.279777	0.121474	0.0424846			1143.4	0.319865	0.210201	0.0914589
1143.6	0.020753	0.00440234	0.00331635			1143.6	0.280012	0.121583	0.0425262			1143.6	0.320129	0.210387	0.0915459
1143.8	0.0207711	0.00440598	0.00331921			1143.8	0.280248	0.121692	0.0425678			1143.8	0.320394	0.210572	0.0916329
1144	0.0207892	0.00440961	0.00332207			1144	0.280484	0.121801	0.0426094			1144	0.320658	0.210758	0.0917198
1144.2	0.0208072	0.00441324	0.00332492			1144.2	0.280719	0.121909	0.0426509			1144.2	0.320923	0.210943	0.0918067
1144.4	0.0208252	0.00441687	0.00332777			1144.4	0.280954	0.122018	0.0426925			1144.4	0.321187	0.211129	0.0918936
1144.6	0.0208433	0.0044205	0.00333062			1144.6	0.281189	0.122127	0.0427341			1144.6	0.321451	0.211314	0.0919805
1144.8	0.0208613	0.00442413	0.00333347			1144.8	0.281424	0.122236	0.0427756			1144.8	0.321714	0.211499	0.0920673
1145	0.0208793	0.00442775	0.00333632			1145	0.281659	0.122344	0.0428171			1145	0.321978	0.211684	0.0921541
1145.2	0.0208973	0.00443137	0.00333917			1145.2	0.281894	0.122453	0.0428587			1145.2	0.322242	0.211869	0.0922409
1145.4	0.0209153	0.00443499	0.00334202			1145.4	0.282129	0.122562	0.0429002			1145.4	0.322505	0.212054	0.0923277
1145.6	0.0209333	0.00443861	0.00334486			1145.6	0.282363	0.12267	0.0429417			1145.6	0.322768	0.212239	0.0924144
1145.8	0.0209513	0.00444222	0.0033477			1145.8	0.282598	0.122779	0.0429832			1145.8	0.323031	0.212424	0.0925011
1146	0.0209692	0.00444584	0.00335054			1146	0.282832	0.122887	0.0430247			1146	0.323294	0.212608	0.0925878
1146.2	0.0209872	0.00444945	0.00335338			1146.2	0.283066	0.122995	0.0430661			1146.2	0.323557	0.212793	0.0926745
1146.4	0.0210051	0.00445306	0.00335622			1146.4	0.2833	0.123104	0.0431076			1146.4	0.323819	0.212977	0.0927611
1146.6	0.0210231	0.00445667	0.00335906			1146.6	0.283534	0.123212	0.0431491			1146.6	0.324082	0.213162	0.0928477
1146.8	0.021041	0.00446027	0.0033619			1146.8	0.283768	0.12332	0.0431905			1146.8	0.324344	0.213346	0.0929343
1147	0.0210589	0.00446387	0.00336473			1147	0.284001	0.123429	0.0432319			1147	0.324606	0.21353	0.0930209
1147.2	0.0210769	0.00446747	0.00336756			1147.2	0.284235	0.123537	0.0432734			1147.2	0.324868	0.213715	0.0931074
1147.4	0.0210948	0.00447107	0.0033704			1147.4	0.284468	0.123645	0.0433148			1147.4	0.32513	0.213899	0.0931939
1147.6	0.0211127	0.00447467	0.00337323			1147.6	0.284701	0.123753	0.0433562			1147.6	0.325392	0.214083	0.0932804
1147.8	0.0211306	0.00447826	0.00337606			1147.8	0.284934	0.123861	0.0433976			1147.8	0.325653	0.214267	0.0933669
1148	0.0211484	0.00448186	0.00337888			1148	0.285167	0.123969	0.043439			1148	0.325915	0.214451	0.0934533
1148.2	0.0211663	0.00448545	0.00338171			1148.2	0.2854	0.124077	0.0434804			1148.2	0.326176	0.214634	0.0935397
1148.4	0.0211842	0.00448904	0.00338453			1148.4	0.285633	0.124185	0.0435217			1148.4	0.326437	0.214818	0.0936261
1148.6	0.021202	0.00449262	0.00338736			1148.6	0.285866	0.124293	0.0435631			1148.6	0.326698	0.215002	0.0937125
1148.8	0.0212199	0.00449621	0.00339018			1148.8	0.286098	0.1244	0.0436045			1148.8	0.326959	0.215185	0.0937988
1149	0.0212377	0.00449979	0.003393			1149	0.286331	0.124508	0.0436458			1149	0.327219	0.215369	0.0938851
1149.2	0.0212556	0.00450337	0.00339582			1149.2	0.286563	0.124616	0.0436871			1149.2	0.32748	0.215552	0.0939714
1149.4	0.0212734	0.00450695	0.00339864			1149.4	0.286795	0.124724	0.0437285			1149.4	0.32774	0.215735	0.0940577
1149.6	0.0212912	0.00451052	0.00340145			1149.6	0.287027	0.124831	0.0437698			1149.6	0.328	0.215918	0.0941439
1149.8	0.021309	0.0045141	0.00340427			1149.8	0.287259	0.124939	0.0438111			1149.8	0.32826	0.216102	0.0942301
1150	0.0213268	0.00451767	0.00340708			1150	0.28749	0.125046	0.0438524			1150	0.32852	0.216285	0.0943163
1150.2	0.0213446	0.00452124	0.0034099			1150.2	0.287722	0.125154	0.0438937			1150.2	0.32878	0.216468	0.0944024
1150.4	0.0213624	0.00452481	0.00341271			1150.4	0.287954	0.125261	0.0439349			1150.4	0.32904	0.21665	0.0944886
1150.6	0.0213802	0.00452837	0.00341552			1150.6	0.288185	0.125369	0.0439762			1150.6	0.329299	0.216833	0.0945747
1150.8	0.0213979	0.00453194	0.00341832			1150.8	0.288416	0.125476	0.0440175			1150.8	0.329558	0.217016	0.0946608
1151	0.0214157	0.0045355	0.00342113			1151	0.288647	0.125583	0.0440587			1151	0.329817	0.217199	0.0947468
1151.2	0.0214334	0.00453906	0.00342394			1151.2	0.288878	0.125691	0.0440999			1151.2	0.330076	0.217381	0.0948328
1151.4	0.0214512	0.00454261	0.00342674			1151.4	0.289109	0.125798	0.0441412			1151.4	0.330335	0.217564	0.0949189
1151.6	0.0214689	0.00454617	0.00342954			1151.6	0.28934	0.125905	0.0441824			1151.6	0.330594	0.217746	0.0950049
1151.8	0.0214866	0.00454972	0.00343234			1151.8	0.289571	0.126012	0.0442236			1151.8	0.330852	0.217928	0.0950908
1152	0.0215043	0.00455327	0.00343514			1152	0.289801	0.126119	0.0442648			1152	0.331111	0.218111	0.0951767
1152.2	0.021522	0.00455682	0.00343794			1152.2	0.290031	0.126226	0.044306			1152.2	0.331369	0.218293	0.0952627
1152.4	0.0215397	0.00456037	0.00344074			1152.4	0.290262	0.126333	0.0443472			1152.4	0.331627	0.218475	0.0953485
1152.6	0.0215574	0.00456392	0.00344354			1152.6	0.290492	0.12644	0.0443884			1152.6	0.331885	0.218657	0.0954344
1152.8	0.0215751	0.00456746	0.00344633			1152.8	0.290722	0.126547	0.0444295			1152.8	0.332143	0.218839	0.0955202
1153	0.0215928	0.004571	0.00344912			1153	0.290952	0.126654	0.0444707			1153	0.332401	0.21902	0.095606
1153.2	0.0216104	0.00457454	0.00345192			1153.2	0.291181	0.126761	0.0445118			1153.2	0.332658	0.219202	0.0956918
1153.4	0.0216281	0.00457808	0.00345471			1153.4	0.291411	0.126868	0.044553			1153.4	0.332915	0.219384	0.0957776
1153.6	0.0216457	0.00458161	0.00345749			1153.6	0.291641	0.126975	0.0445941			1153.6	0.333173	0.219565	0.0958633
1153.8	0.0216634	0.00458514	0.00346028			1153.8	0.29187	0.127081	0.0446352			1153.8	0.33343	0.219747	0.095949
1154	0.021681	0.00458868	0.00346307			1154	0.292099	0.127188	0.0446763			1154	0.333687	0.219928	0.0960347
1154.2	0.0216986	0.0045922	0.00346585			1154.2	0.292328	0.127295	0.0447174			1154.2	0.333943	0.22011	0.0961204
1154.4	0.0217163	0.00459573	0.00346864			1154.4	0.292557	0.127401	0.0447585			1154.4	0.3342	0.220291	0.096206
1154.6	0.0217339	0.00459926	0.00347142			1154.6	0.292786	0.127508	0.0447996			1154.6	0.334456	0.220472	0.0962916
1154.8	0.0217515	0.00460278	0.0034742			1154.8	0.293015	0.127614	0.0448406			1154.8	0.334713	0.220653	0.0963772
1155	0.0217691	0.0046063	0.00347698			1155	0.293244	0.127721	0.0448817			1155	0.334969	0.220834	0.0964627
1155.2	0.0217866	0.00460982	0.00347976			1155.2	0.293472	0.127827	0.0449227			1155.2	0.335225	0.221015	0.0965483
1155.4	0.0218042	0.00461333	0.00348253			1155.4	0.2937	0.127933	0.0449638			1155.4	0.335481	0.221196	0.0966338
1155.6	0.0218218	0.00461685	0.00348531			1155.6	0.293929	0.12804	0.0450048			1155.6	0.335737	0.221377	0.0967193
1155.8	0.0218393	0.00462036	0.00348808			1155.8	0.294157	0.128146	0.0450458			1155.8	0.335992	0.221558	0.0968047
1156	0.0218569	0.00462387	0.00349085			1156	0.294385	0.128252	0.0450868			1156	0.336248	0.221738	0.0968902
1156.2	0.0218744	0.00462738	0.00349363			1156.2	0.294613	0.128358	0.0451278			1156.2	0.336503	0.221919	0.0969756
1156.4	0.021892	0.00463089	0.0034964			1156.4	0.294841	0.128464	0.0451688			1156.4	0.336758	0.222099	0.097061
1156.6	0.0219095	0.00463439	0.00349916			1156.6	0.295068	0.128571	0.0452098			1156.6	0.337013	0.222279	0.0971463
1156.8	0.021927	0.00463789	0.00350193			1156.8	0.295296	0.128677	0.0452508			1156.8	0.337268	0.22246	0.0972317
1157	0.0219445	0.0046414	0.0035047			1157	0.295523	0.128783	0.0452917			1157	0.337523	0.22264	0.097317
1157.2	0.021962	0.00464489	0.00350746			1157.2	0.29575	0.128889	0.0453327			1157.2	0.337777	0.22282	0.0974022
1157.4	0.0219795	0.00464839	0.00351022			1157.4	0.295978	0.128994	0.0453736			1157.4	0.338032	0.223	0.0974875
1157.6	0.021997	0.00465188	0.00351299			1157.6	0.296205	0.1291	0.0454146			1157.6	0.338286	0.22318	0.0975727
1157.8	0.0220145	0.00465538	0.00351575			1157.8	0.296432	0.129206	0.0454555			1157.8	0.33854	0.22336	0.0976579
1158	0.0220319	0.00465887	0.0035185			1158	0.296658	0.129312	0.0454964			1158	0.338794	0.22354	0.0977431
1158.2	0.0220494	0.00466236	0.00352126			1158.2	0.296885	0.129418	0.0455373			1158.2	0.339048	0.22372	0.0978283
1158.4	0.0220668	0.00466584	0.00352402			1158.4	0.297112	0.129523	0.0455782			1158.4	0.339301	0.223899	0.0979134
1158.6	0.0220843	0.00466933	0.00352677			1158.6	0.297338	0.129629	0.0456191			1158.6	0.339555	0.224079	0.0979985
1158.8	0.0221017	0.00467281	0.00352953			1158.8	0.297564	0.129735	0.04566			1158.8	0.339808	0.224258	0.0980836
1159	0.0221191	0.00467629	0.00353228			1159	0.297791	0.12984	0.0457009			1159	0.340061	0.224438	0.0981687
1159.2	0.0221365	0.00467977	0.00353503			1159.2	0.298017	0.129946	0.0457417			1159.2	0.340315	0.224617	0.0982537
1159.4	0.0221539	0.00468324	0.00353778			1159.4	0.298243	0.130051	0.0457826			1159.4	0.340568	0.224796	0.0983387
1159.6	0.0221713	0.00468672	0.00354053			1159.6	0.298468	0.130157	0.0458234			1159.6	0.34082	0.224976	0.0984237
1159.8	0.0221888	0.00469019	0.00354327			1159.8	0.298694	0.130262	0.0458642			1159.8	0.341073	0.225155	0.0985087
1160	0.0222061	0.00469366	0.00354602			1160	0.29892	0.130367	0.0459051			1160	0.341325	0.225334	0.0985936
1160.2	0.0222235	0.00469713	0.00354876			1160.2	0.299145	0.130473	0.0459459			1160.2	0.341578	0.225513	0.0986785
1160.4	0.0222409	0.0047006	0.00355151			1160.4	0.29937	0.130578	0.0459867			1160.4	0.34183	0.225691	0.0987634
1160.6	0.0222582	0.00470406	0.00355425			1160.6	0.299596	0.130683	0.0460275			1160.6	0.342082	0.22587	0.0988483
1160.8	0.0222756	0.00470752	0.00355699			1160.8	0.299821	0.130788	0.0460683			1160.8	0.342334	0.226049	0.0989331
1161	0.0222929	0.00471098	0.00355973			1161	0.300046	0.130893	0.046109			1161	0.342586	0.226228	0.0990179
1161.2	0.0223103	0.00471444	0.00356246			1161.2	0.30027	0.130999	0.0461498			1161.2	0.342837	0.226406	0.0991027
1161.4	0.0223276	0.0047179	0.0035652			1161.4	0.300495	0.131104	0.0461906			1161.4	0.343089	0.226585	0.0991875
1161.6	0.0223449	0.00472135	0.00356793			1161.6	0.30072	0.131209	0.0462313			1161.6	0.34334	0.226763	0.0992722
1161.8	0.0223622	0.0047248	0.00357067			1161.8	0.300944	0.131314	0.046272			1161.8	0.343592	0.226941	0.099357
1162	0.0223795	0.00472825	0.0035734			1162	0.301169	0.131418	0.0463128			1162	0.343843	0.227119	0.0994417
1162.2	0.0223968	0.0047317	0.00357613			1162.2	0.301393	0.131523	0.0463535			1162.2	0.344093	0.227298	0.0995263
1162.4	0.0224141	0.00473515	0.00357886			1162.4	0.301617	0.131628	0.0463942			1162.4	0.344344	0.227476	0.099611
1162.6	0.0224314	0.00473859	0.00358159			1162.6	0.301841	0.131733	0.0464349			1162.6	0.344595	0.227654	0.0996956
1162.8	0.0224487	0.00474204	0.00358431			1162.8	0.302065	0.131838	0.0464756			1162.8	0.344845	0.227832	0.0997802
1163	0.0224659	0.00474548	0.00358704			1163	0.302289	0.131942	0.0465163			1163	0.345096	0.228009	0.0998647
1163.2	0.0224832	0.00474892	0.00358976			1163.2	0.302512	0.132047	0.0465569			1163.2	0.345346	0.228187	0.0999493
1163.4	0.0225004	0.00475235	0.00359248			1163.4	0.302736	0.132152	0.0465976			1163.4	0.345596	0.228365	0.100034
1163.6	0.0225177	0.00475579	0.0035952			1163.6	0.302959	0.132256	0.0466383			1163.6	0.345846	0.228542	0.100118
1163.8	0.0225349	0.00475922	0.00359792			1163.8	0.303182	0.132361	0.0466789			1163.8	0.346096	0.22872	0.100203
1164	0.0225521	0.00476265	0.00360064			1164	0.303406	0.132465	0.0467195			1164	0.346345	0.228897	0.100287
1164.2	0.0225693	0.00476608	0.00360336			1164.2	0.303629	0.13257	0.0467602			1164.2	0.346595	0.229075	0.100372
1164.4	0.0225865	0.0047695	0.00360608			1164.4	0.303852	0.132674	0.0468008			1164.4	0.346844	0.229252	0.100456
1164.6	0.0226037	0.00477293	0.00360879			1164.6	0.304074	0.132778	0.0468414			1164.6	0.347093	0.229429	0.10054
1164.8	0.0226209	0.00477635	0.0036115			1164.8	0.304297	0.132883	0.046882			1164.8	0.347342	0.229606	0.100625
1165	0.0226381	0.00477977	0.00361422			1165	0.30452	0.132987	0.0469226			1165	0.347591	0.229783	0.100709
1165.2	0.0226552	0.00478319	0.00361693			1165.2	0.304742	0.133091	0.0469632			1165.2	0.34784	0.22996	0.100793
1165.4	0.0226724	0.00478661	0.00361963			1165.4	0.304964	0.133195	0.0470037			1165.4	0.348089	0.230137	0.100878
1165.6	0.0226896	0.00479002	0.00362234			1165.6	0.305187	0.1333	0.0470443			1165.6	0.348337	0.230314	0.100962
1165.8	0.0227067	0.00479343	0.00362505			1165.8	0.305409	0.133404	0.0470848			1165.8	0.348585	0.230491	0.101046
1166	0.0227239	0.00479685	0.00362775			1166	0.305631	0.133508	0.0471254			1166	0.348833	0.230667	0.10113
1166.2	0.022741	0.00480025	0.00363046			1166.2	0.305852	0.133612	0.0471659			1166.2	0.349082	0.230844	0.101214
1166.4	0.0227581	0.00480366	0.00363316			1166.4	0.306074	0.133716	0.0472064			1166.4	0.349329	0.23102	0.101299
1166.6	0.0227752	0.00480707	0.00363586			1166.6	0.306296	0.13382	0.0472469			1166.6	0.349577	0.231197	0.101383
1166.8	0.0227923	0.00481047	0.00363856			1166.8	0.306517	0.133924	0.0472874			1166.8	0.349825	0.231373	0.101467
1167	0.0228094	0.00481387	0.00364126			1167	0.306739	0.134027	0.0473279			1167	0.350072	0.231549	0.101551
1167.2	0.0228265	0.00481727	0.00364396			1167.2	0.30696	0.134131	0.0473684			1167.2	0.35032	0.231726	0.101635
1167.4	0.0228436	0.00482067	0.00364665			1167.4	0.307181	0.134235	0.0474089			1167.4	0.350567	0.231902	0.101719
1167.6	0.0228607	0.00482406	0.00364935			1167.6	0.307402	0.134339	0.0474494			1167.6	0.350814	0.232078	0.101803
1167.8	0.0228778	0.00482745	0.00365204			1167.8	0.307623	0.134442	0.0474898			1167.8	0.351061	0.232254	0.101887
1168	0.0228948	0.00483085	0.00365473			1168	0.307844	0.134546	0.0475303			1168	0.351307	0.23243	0.101971
1168.2	0.0229119	0.00483424	0.00365742			1168.2	0.308064	0.13465	0.0475707			1168.2	0.351554	0.232605	0.102055
1168.4	0.0229289	0.00483762	0.00366011			1168.4	0.308285	0.134753	0.0476111			1168.4	0.351801	0.232781	0.102139
1168.6	0.0229459	0.00484101	0.0036628			1168.6	0.308505	0.134857	0.0476516			1168.6	0.352047	0.232957	0.102223
1168.8	0.022963	0.00484439	0.00366549			1168.8	0.308725	0.13496	0.047692			1168.8	0.352293	0.233132	0.102306
1169	0.02298	0.00484777	0.00366817			1169	0.308946	0.135063	0.0477324			1169	0.352539	0.233308	0.10239
1169.2	0.022997	0.00485115	0.00367086			1169.2	0.309166	0.135167	0.0477728			1169.2	0.352785	0.233483	0.102474
1169.4	0.023014	0.00485453	0.00367354			1169.4	0.309386	0.13527	0.0478131			1169.4	0.353031	0.233658	0.102558
1169.6	0.023031	0.0048579	0.00367622			1169.6	0.309605	0.135373	0.0478535			1169.6	0.353276	0.233834	0.102642
1169.8	0.023048	0.00486128	0.0036789			1169.8	0.309825	0.135477	0.0478939			1169.8	0.353522	0.234009	0.102725
1170	0.023065	0.00486465	0.00368158			1170	0.310045	0.13558	0.0479342			1170	0.353767	0.234184	0.102809
1170.2	0.0230819	0.00486802	0.00368425			1170.2	0.310264	0.135683	0.0479746			1170.2	0.354012	0.234359	0.102893
1170.4	0.0230989	0.00487139	0.00368693			1170.4	0.310483	0.135786	0.0480149			1170.4	0.354258	0.234534	0.102976
1170.6	0.0231159	0.00487475	0.00368961			1170.6	0.310703	0.135889	0.0480552			1170.6	0.354502	0.234709	0.10306
1170.8	0.0231328	0.00487812	0.00369228			1170.8	0.310922	0.135992	0.0480956			1170.8	0.354747	0.234883	0.103144
1171	0.0231497	0.00488148	0.00369495			1171	0.311141	0.136095	0.0481359			1171	0.354992	0.235058	0.103227
1171.2	0.0231667	0.00488484	0.00369762			1171.2	0.31136	0.136198	0.0481762			1171.2	0.355236	0.235233	0.103311
1171.4	0.0231836	0.0048882	0.00370029			1171.4	0.311578	0.136301	0.0482165			1171.4	0.355481	0.235407	0.103394
1171.6	0.0232005	0.00489155	0.00370296			1171.6	0.311797	0.136404	0.0482567			1171.6	0.355725	0.235582	0.103478
1171.8	0.0232174	0.00489491	0.00370563			1171.8	0.312015	0.136507	0.048297			1171.8	0.355969	0.235756	0.103561
1172	0.0232343	0.00489826	0.00370829			1172	0.312234	0.13661	0.0483373			1172	0.356213	0.23593	0.103645
1172.2	0.0232512	0.00490161	0.00371096			1172.2	0.312452	0.136712	0.0483775			1172.2	0.356457	0.236105	0.103728
1172.4	0.0232681	0.00490496	0.00371362			1172.4	0.31267	0.136815	0.0484178			1172.4	0.3567	0.236279	0.103812
1172.6	0.023285	0.00490831	0.00371628			1172.6	0.312888	0.136918	0.048458			1172.6	0.356944	0.236453	0.103895
1172.8	0.0233018	0.00491165	0.00371894			1172.8	0.313106	0.13702	0.0484982			1172.8	0.357187	0.236627	0.103978
1173	0.0233187	0.00491499	0.0037216			1173	0.313324	0.137123	0.0485384			1173	0.35743	0.236801	0.104062
1173.2	0.0233356	0.00491833	0.00372426			1173.2	0.313542	0.137225	0.0485786			1173.2	0.357674	0.236975	0.104145
1173.4	0.0233524	0.00492167	0.00372691			1173.4	0.313759	0.137328	0.0486188			1173.4	0.357917	0.237148	0.104228
1173.6	0.0233692	0.00492501	0.00372957			1173.6	0.313977	0.13743	0.048659			1173.6	0.358159	0.237322	0.104312
1173.8	0.023386	0.00492834	0.00373222			1173.8	0.314194	0.137533	0.0486992			1173.8	0.358402	0.237496	0.104395
1174	0.0234029	0.00493168	0.00373487			1174	0.314411	0.137635	0.0487394			1174	0.358645	0.237669	0.104478
1174.2	0.0234197	0.00493501	0.00373752			1174.2	0.314628	0.137737	0.0487795			1174.2	0.358887	0.237843	0.104561
1174.4	0.0234365	0.00493834	0.00374017			1174.4	0.314845	0.13784	0.0488197			1174.4	0.359129	0.238016	0.104645
1174.6	0.0234533	0.00494166	0.00374282			1174.6	0.315062	0.137942	0.0488598			1174.6	0.359371	0.238189	0.104728
1174.8	0.0234701	0.00494499	0.00374547			1174.8	0.315279	0.138044	0.0488999			1174.8	0.359613	0.238363	0.104811
1175	0.0234869	0.00494831	0.00374812			1175	0.315496	0.138146	0.0489401			1175	0.359855	0.238536	0.104894
1175.2	0.0235036	0.00495163	0.00375076			1175.2	0.315712	0.138248	0.0489802			1175.2	0.360097	0.238709	0.104977
1175.4	0.0235204	0.00495495	0.0037534			1175.4	0.315929	0.13835	0.0490203			1175.4	0.360338	0.238882	0.10506
1175.6	0.0235371	0.00495827	0.00375605			1175.6	0.316145	0.138452	0.0490604			1175.6	0.36058	0.239055	0.105143
1175.8	0.0235539	0.00496159	0.00375869			1175.8	0.316361	0.138554	0.0491005			1175.8	0.360821	0.239228	0.105226
1176	0.0235706	0.0049649	0.00376133			1176	0.316577	0.138656	0.0491405			1176	0.361062	0.2394	0.105309
1176.2	0.0235874	0.00496821	0.00376396			1176.2	0.316793	0.138758	0.0491806			1176.2	0.361303	0.239573	0.105392
1176.4	0.0236041	0.00497152	0.0037666			1176.4	0.317009	0.13886	0.0492207			1176.4	0.361544	0.239746	0.105475
1176.6	0.0236208	0.00497483	0.00376924			1176.6	0.317224	0.138962	0.0492607			1176.6	0.361785	0.239918	0.105558
1176.8	0.0236375	0.00497814	0.00377187			1176.8	0.31744	0.139063	0.0493008			1176.8	0.362025	0.240091	0.105641
1177	0.0236542	0.00498144	0.0037745			1177	0.317656	0.139165	0.0493408			1177	0.362266	0.240263	0.105724
1177.2	0.0236709	0.00498474	0.00377713			1177.2	0.317871	0.139267	0.0493808			1177.2	0.362506	0.240435	0.105806
1177.4	0.0236876	0.00498804	0.00377976			1177.4	0.318086	0.139368	0.0494208			1177.4	0.362746	0.240608	0.105889
1177.6	0.0237043	0.00499134	0.00378239			1177.6	0.318301	0.13947	0.0494608			1177.6	0.362986	0.24078	0.105972
1177.8	0.023721	0.00499464	0.00378502			1177.8	0.318516	0.139572	0.0495008			1177.8	0.363226	0.240952	0.106055
1178	0.0237376	0.00499793	0.00378765			1178	0.318731	0.139673	0.0495408			1178	0.363466	0.241124	0.106138
1178.2	0.0237543	0.00500123	0.00379027			1178.2	0.318946	0.139775	0.0495808			1178.2	0.363706	0.241296	0.10622
1178.4	0.0237709	0.00500452	0.0037929			1178.4	0.319161	0.139876	0.0496207			1178.4	0.363945	0.241468	0.106303
1178.6	0.0237876	0.00500781	0.00379552			1178.6	0.319375	0.139977	0.0496607			1178.6	0.364184	0.241639	0.106386
1178.8	0.0238042	0.00501109	0.00379814			1178.8	0.319589	0.140079	0.0497006			1178.8	0.364424	0.241811	0.106468
1179	0.0238208	0.00501438	0.00380076			1179	0.319804	0.14018	0.0497406			1179	0.364663	0.241983	0.106551
1179.2	0.0238374	0.00501766	0.00380338			1179.2	0.320018	0.140281	0.0497805			1179.2	0.364902	0.242154	0.106633
1179.4	0.023854	0.00502094	0.003806			1179.4	0.320232	0.140383	0.0498204			1179.4	0.36514	0.242326	0.106716
1179.6	0.0238706	0.00502422	0.00380861			1179.6	0.320446	0.140484	0.0498603			1179.6	0.365379	0.242497	0.106799
1179.8	0.0238872	0.0050275	0.00381123			1179.8	0.32066	0.140585	0.0499003			1179.8	0.365618	0.242669	0.106881
1180	0.0239038	0.00503078	0.00381384			1180	0.320874	0.140686	0.0499401			1180	0.365856	0.24284	0.106964
1180.2	0.0239204	0.00503405	0.00381645			1180.2	0.321087	0.140787	0.04998			1180.2	0.366094	0.243011	0.107046
1180.4	0.0239369	0.00503732	0.00381906			1180.4	0.321301	0.140888	0.0500199			1180.4	0.366332	0.243182	0.107129
1180.6	0.0239535	0.00504059	0.00382167			1180.6	0.321514	0.140989	0.0500598			1180.6	0.36657	0.243353	0.107211
1180.8	0.02397	0.00504386	0.00382428			1180.8	0.321727	0.14109	0.0500996			1180.8	0.366808	0.243524	0.107293
1181	0.0239866	0.00504713	0.00382689			1181	0.321941	0.141191	0.0501395			1181	0.367046	0.243695	0.107376
1181.2	0.0240031	0.00505039	0.00382949			1181.2	0.322154	0.141292	0.0501793			1181.2	0.367283	0.243866	0.107458
1181.4	0.0240197	0.00505366	0.0038321			1181.4	0.322366	0.141392	0.0502191			1181.4	0.367521	0.244036	0.10754
1181.6	0.0240362	0.00505692	0.0038347			1181.6	0.322579	0.141493	0.0502589			1181.6	0.367758	0.244207	0.107623
1181.8	0.0240527	0.00506018	0.0038373			1181.8	0.322792	0.141594	0.0502988			1181.8	0.367995	0.244377	0.107705
1182	0.0240692	0.00506343	0.00383991			1182	0.323005	0.141695	0.0503386			1182	0.368232	0.244548	0.107787
1182.2	0.0240857	0.00506669	0.0038425			1182.2	0.323217	0.141795	0.0503784			1182.2	0.368469	0.244718	0.10787
1182.4	0.0241022	0.00506994	0.0038451			1182.4	0.323429	0.141896	0.0504181			1182.4	0.368706	0.244889	0.107952
1182.6	0.0241187	0.00507319	0.0038477			1182.6	0.323642	0.141996	0.0504579			1182.6	0.368942	0.245059	0.108034
1182.8	0.0241351	0.00507644	0.00385029			1182.8	0.323854	0.142097	0.0504977			1182.8	0.369179	0.245229	0.108116
1183	0.0241516	0.00507969	0.00385289			1183	0.324066	0.142197	0.0505374			1183	0.369415	0.245399	0.108198
1183.2	0.0241681	0.00508294	0.00385548			1183.2	0.324278	0.142298	0.0505772			1183.2	0.369651	0.245569	0.10828
1183.4	0.0241845	0.00508618	0.00385807			1183.4	0.324489	0.142398	0.0506169			1183.4	0.369887	0.245739	0.108362
1183.6	0.024201	0.00508942	0.00386066			1183.6	0.324701	0.142498	0.0506566			1183.6	0.370123	0.245909	0.108444
1183.8	0.0242174	0.00509266	0.00386325			1183.8	0.324913	0.142599	0.0506964			1183.8	0.370359	0.246079	0.108527
1184	0.0242338	0.0050959	0.00386584			1184	0.325124	0.142699	0.0507361			1184	0.370595	0.246249	0.108609
1184.2	0.0242502	0.00509914	0.00386843			1184.2	0.325335	0.142799	0.0507758			1184.2	0.37083	0.246418	0.108691
1184.4	0.0242667	0.00510237	0.00387101			1184.4	0.325547	0.142899	0.0508154			1184.4	0.371066	0.246588	0.108773
1184.6	0.0242831	0.0051056	0.0038736			1184.6	0.325758	0.143	0.0508551			1184.6	0.371301	0.246757	0.108854
1184.8	0.0242995	0.00510883	0.00387618			1184.8	0.325969	0.1431	0.0508948			1184.8	0.371536	0.246927	0.108936
1185	0.0243158	0.00511206	0.00387876			1185	0.32618	0.1432	0.0509345			1185	0.371771	0.247096	0.109018
1185.2	0.0243322	0.00511529	0.00388134			1185.2	0.32639	0.1433	0.0509741			1185.2	0.372006	0.247265	0.1091
1185.4	0.0243486	0.00511851	0.00388392			1185.4	0.326601	0.1434	0.0510138			1185.4	0.372241	0.247435	0.109182
1185.6	0.024365	0.00512174	0.0038865			1185.6	0.326811	0.1435	0.0510534			1185.6	0.372475	0.247604	0.109264
1185.8	0.0243813	0.00512496	0.00388908			1185.8	0.327022	0.1436	0.051093			1185.8	0.37271	0.247773	0.109346
1186	0.0243977	0.00512818	0.00389165			1186	0.327232	0.143699	0.0511326			1186	0.372944	0.247942	0.109427
1186.2	0.024414	0.0051314	0.00389422			1186.2	0.327442	0.143799	0.0511723			1186.2	0.373178	0.248111	0.109509
1186.4	0.0244303	0.00513461	0.0038968			1186.4	0.327652	0.143899	0.0512119			1186.4	0.373412	0.248279	0.109591
1186.6	0.0244467	0.00513783	0.00389937			1186.6	0.327862	0.143999	0.0512514			1186.6	0.373646	0.248448	0.109673
1186.8	0.024463	0.00514104	0.00390194			1186.8	0.328072	0.144098	0.051291			1186.8	0.37388	0.248617	0.109754
1187	0.0244793	0.00514425	0.00390451			1187	0.328282	0.144198	0.0513306			1187	0.374113	0.248785	0.109836
1187.2	0.0244956	0.00514746	0.00390707			1187.2	0.328492	0.144298	0.0513702			1187.2	0.374347	0.248954	0.109918
1187.4	0.0245119	0.00515066	0.00390964			1187.4	0.328701	0.144397	0.0514097			1187.4	0.37458	0.249122	0.109999
1187.6	0.0245282	0.00515387	0.00391221			1187.6	0.32891	0.144497	0.0514493			1187.6	0.374813	0.249291	0.110081
1187.8	0.0245445	0.00515707	0.00391477			1187.8	0.32912	0.144596	0.0514888			1187.8	0.375046	0.249459	0.110162
1188	0.0245608	0.00516027	0.00391733			1188	0.329329	0.144696	0.0515283			1188	0.375279	0.249627	0.110244
1188.2	0.024577	0.00516347	0.00391989			1188.2	0.329538	0.144795	0.0515678			1188.2	0.375512	0.249795	0.110325
1188.4	0.0245933	0.00516667	0.00392245			1188.4	0.329747	0.144894	0.0516073			1188.4	0.375745	0.249964	0.110407
1188.6	0.0246095	0.00516987	0.00392501			1188.6	0.329956	0.144994	0.0516468			1188.6	0.375977	0.250132	0.110488
1188.8	0.0246258	0.00517306	0.00392757			1188.8	0.330164	0.145093	0.0516863			1188.8	0.37621	0.250299	0.11057
1189	0.024642	0.00517625	0.00393013			1189	0.330373	0.145192	0.0517258			1189	0.376442	0.250467	0.110651
1189.2	0.0246582	0.00517944	0.00393268			1189.2	0.330582	0.145291	0.0517653			1189.2	0.376674	0.250635	0.110733
1189.4	0.0246745	0.00518263	0.00393524			1189.4	0.33079	0.145391	0.0518047			1189.4	0.376906	0.250803	0.110814
1189.6	0.0246907	0.00518582	0.00393779			1189.6	0.330998	0.14549	0.0518442			1189.6	0.377138	0.25097	0.110895
1189.8	0.0247069	0.005189	0.00394034			1189.8	0.331206	0.145589	0.0518836			1189.8	0.37737	0.251138	0.110977
1190	0.0247231	0.00519218	0.00394289			1190	0.331414	0.145688	0.0519231			1190	0.377602	0.251305	0.111058
1190.2	0.0247393	0.00519536	0.00394544			1190.2	0.331622	0.145787	0.0519625			1190.2	0.377833	0.251473	0.111139
1190.4	0.0247554	0.00519854	0.00394798			1190.4	0.33183	0.145886	0.0520019			1190.4	0.378064	0.25164	0.111221
1190.6	0.0247716	0.00520172	0.00395053			1190.6	0.332038	0.145985	0.0520413			1190.6	0.378296	0.251807	0.111302
1190.8	0.0247878	0.0052049	0.00395308			1190.8	0.332245	0.146084	0.0520807			1190.8	0.378527	0.251975	0.111383
1191	0.0248039	0.00520807	0.00395562			1191	0.332453	0.146182	0.0521201			1191	0.378758	0.252142	0.111464
1191.2	0.0248201	0.00521124	0.00395816			1191.2	0.33266	0.146281	0.0521595			1191.2	0.378988	0.252309	0.111545
1191.4	0.0248362	0.00521441	0.0039607			1191.4	0.332868	0.14638	0.0521989			1191.4	0.379219	0.252476	0.111627
1191.6	0.0248524	0.00521758	0.00396324			1191.6	0.333075	0.146479	0.0522382			1191.6	0.37945	0.252643	0.111708
1191.8	0.0248685	0.00522074	0.00396578			1191.8	0.333282	0.146577	0.0522776			1191.8	0.37968	0.252809	0.111789
1192	0.0248846	0.00522391	0.00396832			1192	0.333489	0.146676	0.0523169			1192	0.37991	0.252976	0.11187
1192.2	0.0249007	0.00522707	0.00397086			1192.2	0.333695	0.146774	0.0523563			1192.2	0.380141	0.253143	0.111951
1192.4	0.0249168	0.00523023	0.00397339			1192.4	0.333902	0.146873	0.0523956			1192.4	0.380371	0.253309	0.112032
1192.6	0.0249329	0.00523339	0.00397592			1192.6	0.334109	0.146971	0.0524349			1192.6	0.3806	0.253476	0.112113
1192.8	0.024949	0.00523655	0.00397846			1192.8	0.334315	0.14707	0.0524742			1192.8	0.38083	0.253642	0.112194
1193	0.0249651	0.0052397	0.00398099			1193	0.334522	0.147168	0.0525135			1193	0.38106	0.253809	0.112275
1193.2	0.0249812	0.00524286	0.00398352			1193.2	0.334728	0.147267	0.0525528			1193.2	0.381289	0.253975	0.112356
1193.4	0.0249972	0.00524601	0.00398605			1193.4	0.334934	0.147365	0.0525921			1193.4	0.381519	0.254141	0.112437
1193.6	0.0250133	0.00524916	0.00398857			1193.6	0.33514	0.147463	0.0526314			1193.6	0.381748	0.254307	0.112517
1193.8	0.0250294	0.00525231	0.0039911			1193.8	0.335346	0.147562	0.0526706			1193.8	0.381977	0.254473	0.112598
1194	0.0250454	0.00525545	0.00399363			1194	0.335552	0.14766	0.0527099			1194	0.382206	0.254639	0.112679
1194.2	0.0250614	0.0052586	0.00399615			1194.2	0.335757	0.147758	0.0527491			1194.2	0.382435	0.254805	0.11276
1194.4	0.0250775	0.00526174	0.00399867			1194.4	0.335963	0.147856	0.0527883			1194.4	0.382663	0.254971	0.112841
1194.6	0.0250935	0.00526488	0.00400119			1194.6	0.336169	0.147954	0.0528276			1194.6	0.382892	0.255137	0.112922
1194.8	0.0251095	0.00526802	0.00400371			1194.8	0.336374	0.148052	0.0528668			1194.8	0.38312	0.255303	0.113002
1195	0.0251255	0.00527116	0.00400623			1195	0.336579	0.14815	0.052906			1195	0.383349	0.255468	0.113083
1195.2	0.0251415	0.00527429	0.00400875			1195.2	0.336784	0.148248	0.0529452			1195.2	0.383577	0.255634	0.113164
1195.4	0.0251575	0.00527743	0.00401127			1195.4	0.336989	0.148346	0.0529844			1195.4	0.383805	0.255799	0.113244
1195.6	0.0251735	0.00528056	0.00401378			1195.6	0.337194	0.148444	0.0530236			1195.6	0.384033	0.255965	0.113325
1195.8	0.0251895	0.00528369	0.00401629			1195.8	0.337399	0.148542	0.0530627			1195.8	0.384261	0.25613	0.113406
1196	0.0252054	0.00528681	0.00401881			1196	0.337604	0.14864	0.0531019			1196	0.384488	0.256295	0.113486
1196.2	0.0252214	0.00528994	0.00402132			1196.2	0.337808	0.148738	0.0531411			1196.2	0.384716	0.256461	0.113567
1196.4	0.0252374	0.00529307	0.00402383			1196.4	0.338013	0.148835	0.0531802			1196.4	0.384943	0.256626	0.113647
1196.6	0.0252533	0.00529619	0.00402634			1196.6	0.338217	0.148933	0.0532193			1196.6	0.38517	0.256791	0.113728
1196.8	0.0252693	0.00529931	0.00402884			1196.8	0.338422	0.149031	0.0532585			1196.8	0.385398	0.256956	0.113808
1197	0.0252852	0.00530243	0.00403135			1197	0.338626	0.149128	0.0532976			1197	0.385625	0.257121	0.113889
1197.2	0.0253011	0.00530555	0.00403386			1197.2	0.33883	0.149226	0.0533367			1197.2	0.385851	0.257285	0.113969
1197.4	0.025317	0.00530866	0.00403636			1197.4	0.339034	0.149323	0.0533758			1197.4	0.386078	0.25745	0.11405
1197.6	0.0253329	0.00531177	0.00403886			1197.6	0.339237	0.149421	0.0534149			1197.6	0.386305	0.257615	0.11413
1197.8	0.0253488	0.00531489	0.00404136			1197.8	0.339441	0.149518	0.053454			1197.8	0.386531	0.257779	0.114211
1198	0.0253647	0.005318	0.00404386			1198	0.339645	0.149616	0.053493			1198	0.386758	0.257944	0.114291
1198.2	0.0253806	0.0053211	0.00404636			1198.2	0.339848	0.149713	0.0535321			1198.2	0.386984	0.258108	0.114371
1198.4	0.0253965	0.00532421	0.00404886			1198.4	0.340052	0.14981	0.0535712			1198.4	0.38721	0.258273	0.114452
1198.6	0.0254124	0.00532732	0.00405136			1198.6	0.340255	0.149908	0.0536102			1198.6	0.387436	0.258437	0.114532
1198.8	0.0254282	0.00533042	0.00405385			1198.8	0.340458	0.150005	0.0536492			1198.8	0.387662	0.258601	0.114612
1199	0.0254441	0.00533352	0.00405635			1199	0.340661	0.150102	0.0536883			1199	0.387887	0.258765	0.114692
1199.2	0.0254599	0.00533662	0.00405884			1199.2	0.340864	0.150199	0.0537273			1199.2	0.388113	0.25893	0.114773
1199.4	0.0254758	0.00533972	0.00406133			1199.4	0.341067	0.150296	0.0537663			1199.4	0.388338	0.259094	0.114853
1199.6	0.0254916	0.00534281	0.00406382			1199.6	0.34127	0.150394	0.0538053			1199.6	0.388564	0.259258	0.114933
1199.8	0.0255074	0.00534591	0.00406631			1199.8	0.341472	0.150491	0.0538443			1199.8	0.388789	0.259421	0.115013
1200	0.0255233	0.005349	0.0040688			1200	0.341675	0.150588	0.0538833			1200	0.389014	0.259585	0.115093
1200.2	0.0255391	0.00535209	0.00407129			1200.2	0.341877	0.150685	0.0539222			1200.2	0.389239	0.259749	0.115173
1200.4	0.0255549	0.00535518	0.00407377			1200.4	0.342079	0.150781	0.0539612			1200.4	0.389464	0.259913	0.115253
1200.6	0.0255707	0.00535826	0.00407626			1200.6	0.342282	0.150878	0.0540002			1200.6	0.389688	0.260076	0.115333
1200.8	0.0255865	0.00536135	0.00407874			1200.8	0.342484	0.150975	0.0540391			1200.8	0.389913	0.26024	0.115414
1201	0.0256022	0.00536443	0.00408122			1201	0.342686	0.151072	0.0540781			1201	0.390137	0.260403	0.115494
1201.2	0.025618	0.00536751	0.0040837			1201.2	0.342888	0.151169	0.054117			1201.2	0.390361	0.260566	0.115574
1201.4	0.0256338	0.00537059	0.00408618			1201.4	0.343089	0.151266	0.0541559			1201.4	0.390585	0.26073	0.115653
1201.6	0.0256495	0.00537367	0.00408866			1201.6	0.343291	0.151362	0.0541948			1201.6	0.390809	0.260893	0.115733
1201.8	0.0256653	0.00537675	0.00409114			1201.8	0.343492	0.151459	0.0542337			1201.8	0.391033	0.261056	0.115813
1202	0.025681	0.00537982	0.00409361			1202	0.343694	0.151555	0.0542726			1202	0.391257	0.261219	0.115893
1202.2	0.0256968	0.0053829	0.00409609			1202.2	0.343895	0.151652	0.0543115			1202.2	0.391481	0.261382	0.115973
1202.4	0.0257125	0.00538597	0.00409856			1202.4	0.344096	0.151749	0.0543504			1202.4	0.391704	0.261545	0.116053
1202.6	0.0257282	0.00538904	0.00410103			1202.6	0.344297	0.151845	0.0543892			1202.6	0.391928	0.261708	0.116133
1202.8	0.025744	0.0053921	0.0041035			1202.8	0.344498	0.151941	0.0544281			1202.8	0.392151	0.261871	0.116213
1203	0.0257597	0.00539517	0.00410597			1203	0.344699	0.152038	0.0544669			1203	0.392374	0.262033	0.116292
1203.2	0.0257754	0.00539823	0.00410844			1203.2	0.3449	0.152134	0.0545058			1203.2	0.392597	0.262196	0.116372
1203.4	0.025791	0.00540129	0.00411091			1203.4	0.345101	0.152231	0.0545446			1203.4	0.39282	0.262359	0.116452
1203.6	0.0258067	0.00540435	0.00411337			1203.6	0.345301	0.152327	0.0545834			1203.6	0.393042	0.262521	0.116532
1203.8	0.0258224	0.00540741	0.00411584			1203.8	0.345502	0.152423	0.0546222			1203.8	0.393265	0.262684	0.116611
1204	0.0258381	0.00541047	0.0041183			1204	0.345702	0.152519	0.0546611			1204	0.393488	0.262846	0.116691
1204.2	0.0258538	0.00541352	0.00412077			1204.2	0.345902	0.152616	0.0546999			1204.2	0.39371	0.263008	0.116771
1204.4	0.0258694	0.00541658	0.00412323			1204.4	0.346102	0.152712	0.0547386			1204.4	0.393932	0.26317	0.11685
1204.6	0.025885	0.00541963	0.00412569			1204.6	0.346302	0.152808	0.0547774			1204.6	0.394154	0.263333	0.11693
1204.8	0.0259007	0.00542268	0.00412815			1204.8	0.346502	0.152904	0.0548162			1204.8	0.394376	0.263495	0.117009
1205	0.0259163	0.00542573	0.0041306			1205	0.346702	0.153	0.0548549			1205	0.394598	0.263657	0.117089
1205.2	0.0259319	0.00542877	0.00413306			1205.2	0.346902	0.153096	0.0548937			1205.2	0.39482	0.263819	0.117168
1205.4	0.0259476	0.00543182	0.00413551			1205.4	0.347101	0.153192	0.0549324			1205.4	0.395041	0.26398	0.117248
1205.6	0.0259632	0.00543486	0.00413797			1205.6	0.347301	0.153288	0.0549712			1205.6	0.395263	0.264142	0.117327
1205.8	0.0259788	0.0054379	0.00414042			1205.8	0.3475	0.153383	0.0550099			1205.8	0.395484	0.264304	0.117407
1206	0.0259944	0.00544094	0.00414287			1206	0.347699	0.153479	0.0550486			1206	0.395705	0.264466	0.117486
1206.2	0.02601	0.00544398	0.00414532			1206.2	0.347899	0.153575	0.0550873			1206.2	0.395926	0.264627	0.117566
1206.4	0.0260256	0.00544701	0.00414777			1206.4	0.348098	0.153671	0.055126			1206.4	0.396147	0.264789	0.117645
1206.6	0.0260411	0.00545005	0.00415022			1206.6	0.348297	0.153767	0.0551647			1206.6	0.396368	0.26495	0.117724
1206.8	0.0260567	0.00545308	0.00415267			1206.8	0.348495	0.153862	0.0552034			1206.8	0.396589	0.265111	0.117804
1207	0.0260723	0.00545611	0.00415511			1207	0.348694	0.153958	0.055242			1207	0.396809	0.265273	0.117883
1207.2	0.0260878	0.00545914	0.00415756			1207.2	0.348893	0.154053	0.0552807			1207.2	0.39703	0.265434	0.117962
1207.4	0.0261034	0.00546217	0.00416			1207.4	0.349091	0.154149	0.0553194			1207.4	0.39725	0.265595	0.118042
1207.6	0.0261189	0.00546519	0.00416244			1207.6	0.34929	0.154244	0.055358			1207.6	0.39747	0.265756	0.118121
1207.8	0.0261344	0.00546821	0.00416488			1207.8	0.349488	0.15434	0.0553966			1207.8	0.39769	0.265917	0.1182
1208	0.02615	0.00547124	0.00416732			1208	0.349686	0.154435	0.0554352			1208	0.39791	0.266078	0.118279
1208.2	0.0261655	0.00547426	0.00416976			1208.2	0.349884	0.154531	0.0554739			1208.2	0.39813	0.266239	0.118359
1208.4	0.026181	0.00547727	0.0041722			1208.4	0.350082	0.154626	0.0555125			1208.4	0.398349	0.266399	0.118438
1208.6	0.0261965	0.00548029	0.00417463			1208.6	0.35028	0.154721	0.0555511			1208.6	0.398569	0.26656	0.118517
1208.8	0.026212	0.0054833	0.00417707			1208.8	0.350478	0.154817	0.0555897			1208.8	0.398788	0.266721	0.118596
1209	0.0262275	0.00548632	0.0041795			1209	0.350675	0.154912	0.0556282			1209	0.399008	0.266881	0.118675
1209.2	0.026243	0.00548933	0.00418193			1209.2	0.350873	0.155007	0.0556668			1209.2	0.399227	0.267042	0.118754
1209.4	0.0262584	0.00549234	0.00418436			1209.4	0.35107	0.155102	0.0557054			1209.4	0.399446	0.267202	0.118833
1209.6	0.0262739	0.00549535	0.00418679			1209.6	0.351268	0.155197	0.0557439			1209.6	0.399665	0.267363	0.118912
1209.8	0.0262893	0.00549835	0.00418922			1209.8	0.351465	0.155292	0.0557825			1209.8	0.399884	0.267523	0.118991
1210	0.0263048	0.00550136	0.00419165			1210	0.351662	0.155387	0.055821			1210	0.400102	0.267683	0.11907
1210.2	0.0263202	0.00550436	0.00419408			1210.2	0.351859	0.155482	0.0558595			1210.2	0.400321	0.267843	0.119149
1210.4	0.0263357	0.00550736	0.0041965			1210.4	0.352056	0.155577	0.0558981			1210.4	0.400539	0.268003	0.119228
1210.6	0.0263511	0.00551036	0.00419893			1210.6	0.352253	0.155672	0.0559366			1210.6	0.400757	0.268163	0.119307
1210.8	0.0263665	0.00551336	0.00420135			1210.8	0.35245	0.155767	0.0559751			1210.8	0.400976	0.268323	0.119386
1211	0.0263819	0.00551635	0.00420377			1211	0.352646	0.155862	0.0560136			1211	0.401194	0.268483	0.119465
1211.2	0.0263973	0.00551935	0.00420619			1211.2	0.352843	0.155957	0.056052			1211.2	0.401411	0.268643	0.119543
1211.4	0.0264127	0.00552234	0.00420861			1211.4	0.353039	0.156051	0.0560905			1211.4	0.401629	0.268803	0.119622
1211.6	0.0264281	0.00552533	0.00421103			1211.6	0.353235	0.156146	0.056129			1211.6	0.401847	0.268962	0.119701
1211.8	0.0264435	0.00552832	0.00421344			1211.8	0.353431	0.156241	0.0561674			1211.8	0.402064	0.269122	0.11978
1212	0.0264589	0.0055313	0.00421586			1212	0.353627	0.156335	0.0562059			1212	0.402282	0.269281	0.119859
1212.2	0.0264743	0.00553429	0.00421827			1212.2	0.353823	0.15643	0.0562443			1212.2	0.402499	0.269441	0.119937
1212.4	0.0264896	0.00553727	0.00422069			1212.4	0.354019	0.156525	0.0562828			1212.4	0.402716	0.2696	0.120016
1212.6	0.026505	0.00554026	0.0042231			1212.6	0.354215	0.156619	0.0563212			1212.6	0.402933	0.269759	0.120095
1212.8	0.0265203	0.00554324	0.00422551			1212.8	0.354411	0.156714	0.0563596			1212.8	0.40315	0.269918	0.120173
1213	0.0265357	0.00554621	0.00422792			1213	0.354606	0.156808	0.056398			1213	0.403367	0.270078	0.120252
1213.2	0.026551	0.00554919	0.00423033			1213.2	0.354802	0.156902	0.0564364			1213.2	0.403584	0.270237	0.12033
1213.4	0.0265663	0.00555217	0.00423274			1213.4	0.354997	0.156997	0.0564748			1213.4	0.4038	0.270396	0.120409
1213.6	0.0265817	0.00555514	0.00423514			1213.6	0.355192	0.157091	0.0565131			1213.6	0.404017	0.270555	0.120488
1213.8	0.026597	0.00555811	0.00423755			1213.8	0.355387	0.157185	0.0565515			1213.8	0.404233	0.270713	0.120566
1214	0.0266123	0.00556108	0.00423995			1214	0.355582	0.15728	0.0565899			1214	0.404449	0.270872	0.120645
1214.2	0.0266276	0.00556405	0.00424235			1214.2	0.355777	0.157374	0.0566282			1214.2	0.404665	0.271031	0.120723
1214.4	0.0266429	0.00556701	0.00424475			1214.4	0.355972	0.157468	0.0566666			1214.4	0.404881	0.27119	0.120802
1214.6	0.0266582	0.00556998	0.00424715			1214.6	0.356167	0.157562	0.0567049			1214.6	0.405097	0.271348	0.12088
1214.8	0.0266734	0.00557294	0.00424955			1214.8	0.356361	0.157656	0.0567432			1214.8	0.405312	0.271507	0.120958
1215	0.0266887	0.0055759	0.00425195			1215	0.356556	0.15775	0.0567815			1215	0.405528	0.271665	0.121037
1215.2	0.026704	0.00557886	0.00425435			1215.2	0.35675	0.157844	0.0568198			1215.2	0.405743	0.271823	0.121115
1215.4	0.0267192	0.00558182	0.00425674			1215.4	0.356944	0.157938	0.0568582			1215.4	0.405959	0.271982	0.121194
1215.6	0.0267345	0.00558478	0.00425914			1215.6	0.357138	0.158032	0.0568964			1215.6	0.406174	0.27214	0.121272
1215.8	0.0267497	0.00558773	0.00426153			1215.8	0.357333	0.158126	0.0569347			1215.8	0.406389	0.272298	0.12135
1216	0.0267649	0.00559068	0.00426392			1216	0.357526	0.15822	0.056973			1216	0.406604	0.272456	0.121429
1216.2	0.0267802	0.00559364	0.00426631			1216.2	0.35772	0.158314	0.0570112			1216.2	0.406818	0.272614	0.121507
1216.4	0.0267954	0.00559658	0.0042687			1216.4	0.357914	0.158408	0.0570495			1216.4	0.407033	0.272772	0.121585
1216.6	0.0268106	0.00559953	0.00427109			1216.6	0.358108	0.158501	0.0570877			1216.6	0.407248	0.27293	0.121663
1216.8	0.0268258	0.00560248	0.00427348			1216.8	0.358301	0.158595	0.057126			1216.8	0.407462	0.273088	0.121741
1217	0.026841	0.00560542	0.00427586			1217	0.358495	0.158689	0.0571642			1217	0.407676	0.273246	0.12182
1217.2	0.0268562	0.00560836	0.00427825			1217.2	0.358688	0.158782	0.0572024			1217.2	0.40789	0.273403	0.121898
1217.4	0.0268714	0.00561131	0.00428063			1217.4	0.358881	0.158876	0.0572406			1217.4	0.408105	0.273561	0.121976
1217.6	0.0268866	0.00561424	0.00428301			1217.6	0.359074	0.15897	0.0572788			1217.6	0.408318	0.273718	0.122054
1217.8	0.0269017	0.00561718	0.0042854			1217.8	0.359267	0.159063	0.057317			1217.8	0.408532	0.273876	0.122132
1218	0.0269169	0.00562012	0.00428778			1218	0.35946	0.159157	0.0573552			1218	0.408746	0.274033	0.12221
1218.2	0.026932	0.00562305	0.00429016			1218.2	0.359653	0.15925	0.0573934			1218.2	0.408959	0.27419	0.122288
1218.4	0.0269472	0.00562598	0.00429253			1218.4	0.359846	0.159343	0.0574315			1218.4	0.409173	0.274348	0.122366
1218.6	0.0269623	0.00562892	0.00429491			1218.6	0.360038	0.159437	0.0574697			1218.6	0.409386	0.274505	0.122444
1218.8	0.0269775	0.00563184	0.00429729			1218.8	0.360231	0.15953	0.0575078			1218.8	0.409599	0.274662	0.122522
1219	0.0269926	0.00563477	0.00429966			1219	0.360423	0.159623	0.057546			1219	0.409812	0.274819	0.1226
1219.2	0.0270077	0.0056377	0.00430203			1219.2	0.360616	0.159717	0.0575841			1219.2	0.410025	0.274976	0.122678
1219.4	0.0270228	0.00564062	0.0043044			1219.4	0.360808	0.15981	0.0576222			1219.4	0.410238	0.275133	0.122756
1219.6	0.0270379	0.00564354	0.00430678			1219.6	0.361	0.159903	0.0576604			1219.6	0.410451	0.27529	0.122834
1219.8	0.027053	0.00564646	0.00430915			1219.8	0.361192	0.159996	0.0576985			1219.8	0.410663	0.275446	0.122912
1220	0.0270681	0.00564938	0.00431151			1220	0.361384	0.160089	0.0577365			1220	0.410876	0.275603	0.122989
1220.2	0.0270832	0.0056523	0.00431388			1220.2	0.361575	0.160182	0.0577746			1220.2	0.411088	0.27576	0.123067
1220.4	0.0270983	0.00565522	0.00431625			1220.4	0.361767	0.160275	0.0578127			1220.4	0.4113	0.275916	0.123145
1220.6	0.0271134	0.00565813	0.00431861			1220.6	0.361959	0.160368	0.0578508			1220.6	0.411513	0.276073	0.123223
1220.8	0.0271284	0.00566104	0.00432098			1220.8	0.36215	0.160461	0.0578888			1220.8	0.411724	0.276229	0.1233
1221	0.0271435	0.00566395	0.00432334			1221	0.362341	0.160554	0.0579269			1221	0.411936	0.276385	0.123378
1221.2	0.0271585	0.00566686	0.0043257			1221.2	0.362533	0.160647	0.0579649			1221.2	0.412148	0.276542	0.123456
1221.4	0.0271736	0.00566977	0.00432806			1221.4	0.362724	0.16074	0.058003			1221.4	0.41236	0.276698	0.123534
1221.6	0.0271886	0.00567267	0.00433042			1221.6	0.362915	0.160832	0.058041			1221.6	0.412571	0.276854	0.123611
1221.8	0.0272036	0.00567558	0.00433278			1221.8	0.363106	0.160925	0.058079			1221.8	0.412782	0.27701	0.123689
1222	0.0272186	0.00567848	0.00433513			1222	0.363297	0.161018	0.058117			1222	0.412994	0.277166	0.123766
1222.2	0.0272337	0.00568138	0.00433749			1222.2	0.363487	0.161111	0.058155			1222.2	0.413205	0.277322	0.123844
1222.4	0.0272486	0.00568428	0.00433984			1222.4	0.363678	0.161203	0.058193			1222.4	0.413416	0.277478	0.123922
1222.6	0.0272637	0.00568718	0.0043422			1222.6	0.363869	0.161296	0.058231			1222.6	0.413627	0.277634	0.123999
1222.8	0.0272786	0.00569007	0.00434455			1222.8	0.364059	0.161388	0.058269			1222.8	0.413837	0.277789	0.124077
1223	0.0272936	0.00569296	0.0043469			1223	0.364249	0.161481	0.0583069			1223	0.414048	0.277945	0.124154
1223.2	0.0273086	0.00569586	0.00434925			1223.2	0.36444	0.161573	0.0583449			1223.2	0.414258	0.278101	0.124232
1223.4	0.0273236	0.00569875	0.0043516			1223.4	0.36463	0.161666	0.0583828			1223.4	0.414469	0.278256	0.124309
1223.6	0.0273385	0.00570164	0.00435395			1223.6	0.36482	0.161758	0.0584208			1223.6	0.414679	0.278412	0.124386
1223.8	0.0273535	0.00570452	0.00435629			1223.8	0.36501	0.161851	0.0584587			1223.8	0.414889	0.278567	0.124464
1224	0.0273684	0.00570741	0.00435864			1224	0.365199	0.161943	0.0584966			1224	0.415099	0.278722	0.124541
1224.2	0.0273834	0.00571029	0.00436098			1224.2	0.365389	0.162035	0.0585345			1224.2	0.415309	0.278877	0.124619
1224.4	0.0273983	0.00571317	0.00436333			1224.4	0.365579	0.162127	0.0585724			1224.4	0.415519	0.279033	0.124696
1224.6	0.0274133	0.00571605	0.00436567			1224.6	0.365768	0.16222	0.0586103			1224.6	0.415729	0.279188	0.124773
1224.8	0.0274282	0.00571893	0.00436801			1224.8	0.365958	0.162312	0.0586482			1224.8	0.415938	0.279343	0.12485
1225	0.0274431	0.00572181	0.00437035			1225	0.366147	0.162404	0.0586861			1225	0.416148	0.279498	0.124928
1225.2	0.027458	0.00572469	0.00437269			1225.2	0.366336	0.162496	0.0587239			1225.2	0.416357	0.279653	0.125005
1225.4	0.0274729	0.00572756	0.00437502			1225.4	0.366525	0.162588	0.0587618			1225.4	0.416566	0.279807	0.125082
1225.6	0.0274878	0.00573043	0.00437736			1225.6	0.366714	0.16268	0.0587997			1225.6	0.416775	0.279962	0.125159
1225.8	0.0275027	0.0057333	0.0043797			1225.8	0.366903	0.162772	0.0588375			1225.8	0.416984	0.280117	0.125237
1226	0.0275176	0.00573617	0.00438203			1226	0.367092	0.162864	0.0588753			1226	0.417193	0.280271	0.125314
1226.2	0.0275324	0.00573904	0.00438436			1226.2	0.367281	0.162956	0.0589131			1226.2	0.417401	0.280426	0.125391
1226.4	0.0275473	0.0057419	0.00438669			1226.4	0.367469	0.163048	0.058951			1226.4	0.41761	0.28058	0.125468
1226.6	0.0275621	0.00574477	0.00438902			1226.6	0.367658	0.16314	0.0589888			1226.6	0.417819	0.280735	0.125545
1226.8	0.027577	0.00574763	0.00439135			1226.8	0.367846	0.163231	0.0590266			1226.8	0.418027	0.280889	0.125622
1227	0.0275918	0.00575049	0.00439368			1227	0.368034	0.163323	0.0590644			1227	0.418235	0.281043	0.125699
1227.2	0.0276067	0.00575335	0.00439601			1227.2	0.368223	0.163415	0.0591021			1227.2	0.418443	0.281198	0.125776
1227.4	0.0276215	0.00575621	0.00439833			1227.4	0.368411	0.163507	0.0591399			1227.4	0.418651	0.281352	0.125853
1227.6	0.0276363	0.00575906	0.00440066			1227.6	0.368599	0.163598	0.0591777			1227.6	0.418859	0.281506	0.12593
1227.8	0.0276511	0.00576192	0.00440298			1227.8	0.368787	0.16369	0.0592154			1227.8	0.419067	0.28166	0.126007
1228	0.027666	0.00576477	0.0044053			1228	0.368974	0.163781	0.0592532			1228	0.419274	0.281814	0.126084
1228.2	0.0276808	0.00576762	0.00440762			1228.2	0.369162	0.163873	0.0592909			1228.2	0.419482	0.281968	0.126161
1228.4	0.0276955	0.00577047	0.00440994			1228.4	0.36935	0.163964	0.0593286			1228.4	0.419689	0.282121	0.126238
1228.6	0.0277103	0.00577331	0.00441226			1228.6	0.369537	0.164056	0.0593663			1228.6	0.419896	0.282275	0.126315
1228.8	0.0277251	0.00577616	0.00441458			1228.8	0.369724	0.164147	0.0594041			1228.8	0.420104	0.282429	0.126391
1229	0.0277399	0.005779	0.0044169			1229	0.369912	0.164239	0.0594418			1229	0.420311	0.282582	0.126468
1229.2	0.0277547	0.00578185	0.00441921			1229.2	0.370099	0.16433	0.0594795			1229.2	0.420517	0.282736	0.126545
1229.4	0.0277694	0.00578469	0.00442153			1229.4	0.370286	0.164421	0.0595171			1229.4	0.420724	0.282889	0.126622
1229.6	0.0277842	0.00578753	0.00442384			1229.6	0.370473	0.164513	0.0595548			1229.6	0.420931	0.283043	0.126699
1229.8	0.0277989	0.00579036	0.00442615			1229.8	0.37066	0.164604	0.0595925			1229.8	0.421137	0.283196	0.126775
1230	0.0278137	0.0057932	0.00442846			1230	0.370847	0.164695	0.0596301			1230	0.421344	0.283349	0.126852
1230.2	0.0278284	0.00579603	0.00443077			1230.2	0.371033	0.164786	0.0596678			1230.2	0.42155	0.283502	0.126929
1230.4	0.0278431	0.00579887	0.00443308			1230.4	0.37122	0.164877	0.0597054			1230.4	0.421756	0.283655	0.127005
1230.6	0.0278578	0.0058017	0.00443539			1230.6	0.371406	0.164968	0.0597431			1230.6	0.421962	0.283808	0.127082
1230.8	0.0278725	0.00580453	0.0044377			1230.8	0.371593	0.165059	0.0597807			1230.8	0.422168	0.283961	0.127159
1231	0.0278872	0.00580736	0.00444			1231	0.371779	0.16515	0.0598183			1231	0.422374	0.284114	0.127235
1231.2	0.0279019	0.00581018	0.00444231			1231.2	0.371965	0.165241	0.0598559			1231.2	0.42258	0.284267	0.127312
1231.4	0.0279166	0.00581301	0.00444461			1231.4	0.372151	0.165332	0.0598935			1231.4	0.422785	0.28442	0.127388
1231.6	0.0279313	0.00581583	0.00444691			1231.6	0.372337	0.165423	0.0599311			1231.6	0.422991	0.284573	0.127465
1231.8	0.027946	0.00581865	0.00444921			1231.8	0.372523	0.165514	0.0599687			1231.8	0.423196	0.284725	0.127541
1232	0.0279607	0.00582147	0.00445151			1232	0.372709	0.165605	0.0600062			1232	0.423402	0.284878	0.127618
1232.2	0.0279753	0.00582429	0.00445381			1232.2	0.372894	0.165696	0.0600438			1232.2	0.423607	0.28503	0.127694
1232.4	0.02799	0.0058271	0.00445611			1232.4	0.37308	0.165786	0.0600814			1232.4	0.423812	0.285183	0.127771
1232.6	0.0280046	0.00582992	0.0044584			1232.6	0.373265	0.165877	0.0601189			1232.6	0.424017	0.285335	0.127847
1232.8	0.0280193	0.00583273	0.0044607			1232.8	0.373451	0.165968	0.0601565			1232.8	0.424221	0.285487	0.127923
1233	0.0280339	0.00583554	0.00446299			1233	0.373636	0.166058	0.060194			1233	0.424426	0.28564	0.128
1233.2	0.0280485	0.00583835	0.00446528			1233.2	0.373821	0.166149	0.0602315			1233.2	0.42463	0.285792	0.128076
1233.4	0.0280632	0.00584116	0.00446758			1233.4	0.374006	0.16624	0.060269			1233.4	0.424835	0.285944	0.128153
1233.6	0.0280778	0.00584397	0.00446987			1233.6	0.374191	0.16633	0.0603065			1233.6	0.425039	0.286096	0.128229
1233.8	0.0280924	0.00584677	0.00447216			1233.8	0.374376	0.16642	0.060344			1233.8	0.425243	0.286248	0.128305
1234	0.028107	0.00584958	0.00447444			1234	0.374561	0.166511	0.0603815			1234	0.425447	0.2864	0.128381
1234.2	0.0281216	0.00585238	0.00447673			1234.2	0.374745	0.166601	0.060419			1234.2	0.425651	0.286552	0.128458
1234.4	0.0281362	0.00585518	0.00447902			1234.4	0.37493	0.166692	0.0604564			1234.4	0.425855	0.286703	0.128534
1234.6	0.0281507	0.00585798	0.0044813			1234.6	0.375115	0.166782	0.0604939			1234.6	0.426059	0.286855	0.12861
1234.8	0.0281653	0.00586077	0.00448359			1234.8	0.375299	0.166872	0.0605313			1234.8	0.426262	0.287007	0.128686
1235	0.0281799	0.00586357	0.00448587			1235	0.375483	0.166963	0.0605688			1235	0.426466	0.287158	0.128762
1235.2	0.0281944	0.00586636	0.00448815			1235.2	0.375667	0.167053	0.0606062			1235.2	0.426669	0.28731	0.128838
1235.4	0.028209	0.00586915	0.00449043			1235.4	0.375851	0.167143	0.0606436			1235.4	0.426872	0.287461	0.128915
1235.6	0.0282235	0.00587194	0.00449271			1235.6	0.376035	0.167233	0.0606811			1235.6	0.427076	0.287612	0.128991
1235.8	0.0282381	0.00587473	0.00449499			1235.8	0.376219	0.167323	0.0607185			1235.8	0.427279	0.287764	0.129067
1236	0.0282526	0.00587752	0.00449726			1236	0.376403	0.167413	0.0607559			1236	0.427481	0.287915	0.129143
1236.2	0.0282671	0.00588031	0.00449954			1236.2	0.376587	0.167503	0.0607933			1236.2	0.427684	0.288066	0.129219
1236.4	0.0282817	0.00588309	0.00450182			1236.4	0.37677	0.167593	0.0608306			1236.4	0.427887	0.288217	0.129295
1236.6	0.0282962	0.00588587	0.00450409			1236.6	0.376954	0.167683	0.060868			1236.6	0.428089	0.288368	0.129371
1236.8	0.0283107	0.00588865	0.00450636			1236.8	0.377137	0.167773	0.0609054			1236.8	0.428292	0.288519	0.129447
1237	0.0283252	0.00589143	0.00450863			1237	0.37732	0.167863	0.0609427			1237	0.428494	0.28867	0.129523
1237.2	0.0283397	0.00589421	0.0045109			1237.2	0.377503	0.167953	0.0609801			1237.2	0.428696	0.288821	0.129598
1237.4	0.0283541	0.00589699	0.00451317			1237.4	0.377687	0.168043	0.0610174			1237.4	0.428898	0.288971	0.129674
1237.6	0.0283686	0.00589976	0.00451544			1237.6	0.37787	0.168132	0.0610547			1237.6	0.4291	0.289122	0.12975
1237.8	0.0283831	0.00590253	0.00451771			1237.8	0.378052	0.168222	0.0610921			1237.8	0.429302	0.289273	0.129826
1238	0.0283976	0.00590531	0.00451997			1238	0.378235	0.168312	0.0611294			1238	0.429504	0.289423	0.129902
1238.2	0.028412	0.00590807	0.00452224			1238.2	0.378418	0.168402	0.0611667			1238.2	0.429706	0.289574	0.129978
1238.4	0.0284265	0.00591084	0.0045245			1238.4	0.3786	0.168491	0.061204			1238.4	0.429907	0.289724	0.130053
1238.6	0.0284409	0.00591361	0.00452676			1238.6	0.378783	0.168581	0.0612413			1238.6	0.430108	0.289874	0.130129
1238.8	0.0284553	0.00591637	0.00452903			1238.8	0.378965	0.16867	0.0612785			1238.8	0.43031	0.290025	0.130205
1239	0.0284698	0.00591914	0.00453129			1239	0.379148	0.16876	0.0613158			1239	0.430511	0.290175	0.130281
1239.2	0.0284842	0.0059219	0.00453355			1239.2	0.37933	0.168849	0.0613531			1239.2	0.430712	0.290325	0.130356
1239.4	0.0284986	0.00592466	0.0045358			1239.4	0.379512	0.168939	0.0613903			1239.4	0.430913	0.290475	0.130432
1239.6	0.028513	0.00592742	0.00453806			1239.6	0.379694	0.169028	0.0614276			1239.6	0.431113	0.290625	0.130508
1239.8	0.0285274	0.00593017	0.00454032			1239.8	0.379876	0.169118	0.0614648			1239.8	0.431314	0.290775	0.130583
1240	0.0285418	0.00593293	0.00454257			1240	0.380058	0.169207	0.061502			1240	0.431515	0.290925	0.130659
1240.2	0.0285562	0.00593568	0.00454482			1240.2	0.380239	0.169296	0.0615392			1240.2	0.431715	0.291075	0.130734
1240.4	0.0285706	0.00593844	0.00454708			1240.4	0.380421	0.169385	0.0615765			1240.4	0.431915	0.291225	0.13081
1240.6	0.028585	0.00594119	0.00454933			1240.6	0.380602	0.169475	0.0616137			1240.6	0.432116	0.291374	0.130885
1240.8	0.0285993	0.00594393	0.00455158			1240.8	0.380784	0.169564	0.0616509			1240.8	0.432316	0.291524	0.130961
1241	0.0286137	0.00594668	0.00455383			1241	0.380965	0.169653	0.061688			1241	0.432516	0.291673	0.131036
1241.2	0.028628	0.00594943	0.00455608			1241.2	0.381146	0.169742	0.0617252			1241.2	0.432716	0.291823	0.131112
1241.4	0.0286424	0.00595217	0.00455832			1241.4	0.381327	0.169831	0.0617624			1241.4	0.432915	0.291972	0.131187
1241.6	0.0286567	0.00595491	0.00456057			1241.6	0.381508	0.16992	0.0617995			1241.6	0.433115	0.292122	0.131263
1241.8	0.0286711	0.00595766	0.00456281			1241.8	0.381689	0.170009	0.0618367			1241.8	0.433315	0.292271	0.131338
1242	0.0286854	0.00596039	0.00456506			1242	0.38187	0.170098	0.0618738			1242	0.433514	0.29242	0.131413
1242.2	0.0286997	0.00596313	0.0045673			1242.2	0.382051	0.170187	0.061911			1242.2	0.433713	0.292569	0.131489
1242.4	0.028714	0.00596587	0.00456954			1242.4	0.382232	0.170276	0.0619481			1242.4	0.433912	0.292718	0.131564
1242.6	0.0287283	0.0059686	0.00457178			1242.6	0.382412	0.170365	0.0619852			1242.6	0.434112	0.292867	0.131639
1242.8	0.0287427	0.00597134	0.00457402			1242.8	0.382593	0.170454	0.0620223			1242.8	0.43431	0.293016	0.131715
1243	0.0287569	0.00597407	0.00457626			1243	0.382773	0.170542	0.0620594			1243	0.434509	0.293165	0.13179
1243.2	0.0287712	0.0059768	0.0045785			1243.2	0.382953	0.170631	0.0620965			1243.2	0.434708	0.293314	0.131865
1243.4	0.0287855	0.00597953	0.00458073			1243.4	0.383133	0.17072	0.0621336			1243.4	0.434907	0.293463	0.13194
1243.6	0.0287998	0.00598225	0.00458297			1243.6	0.383313	0.170809	0.0621707			1243.6	0.435105	0.293611	0.132016
1243.8	0.0288141	0.00598498	0.0045852			1243.8	0.383493	0.170897	0.0622077			1243.8	0.435304	0.29376	0.132091
1244	0.0288283	0.0059877	0.00458743			1244	0.383673	0.170986	0.0622448			1244	0.435502	0.293909	0.132166
1244.2	0.0288426	0.00599042	0.00458967			1244.2	0.383853	0.171074	0.0622818			1244.2	0.4357	0.294057	0.132241
1244.4	0.0288568	0.00599314	0.0045919			1244.4	0.384032	0.171163	0.0623189			1244.4	0.435898	0.294205	0.132316
1244.6	0.028871	0.00599586	0.00459412			1244.6	0.384212	0.171251	0.0623559			1244.6	0.436096	0.294354	0.132391
1244.8	0.0288853	0.00599858	0.00459635			1244.8	0.384391	0.17134	0.0623929			1244.8	0.436294	0.294502	0.132466
1245	0.0288995	0.0060013	0.00459858			1245	0.384571	0.171428	0.0624299			1245	0.436491	0.29465	0.132541
1245.2	0.0289137	0.00600401	0.00460081			1245.2	0.38475	0.171517	0.0624669			1245.2	0.436689	0.294798	0.132616
1245.4	0.028928	0.00600672	0.00460303			1245.4	0.384929	0.171605	0.0625039			1245.4	0.436886	0.294947	0.132691
1245.6	0.0289421	0.00600944	0.00460526			1245.6	0.385108	0.171693	0.0625409			1245.6	0.437084	0.295095	0.132766
1245.8	0.0289563	0.00601214	0.00460748			1245.8	0.385287	0.171781	0.0625779			1245.8	0.437281	0.295243	0.132841
1246	0.0289706	0.00601485	0.0046097			1246	0.385466	0.17187	0.0626149			1246	0.437478	0.29539	0.132916
1246.2	0.0289847	0.00601756	0.00461192			1246.2	0.385645	0.171958	0.0626518			1246.2	0.437675	0.295538	0.132991
1246.4	0.0289989	0.00602026	0.00461414			1246.4	0.385824	0.172046	0.0626888			1246.4	0.437872	0.295686	0.133066
1246.6	0.0290131	0.00602297	0.00461636			1246.6	0.386002	0.172134	0.0627257			1246.6	0.438069	0.295834	0.133141
1246.8	0.0290273	0.00602567	0.00461858			1246.8	0.386181	0.172222	0.0627627			1246.8	0.438266	0.295981	0.133216
1247	0.0290414	0.00602837	0.00462079			1247	0.386359	0.17231	0.0627996			1247	0.438462	0.296129	0.133291
1247.2	0.0290556	0.00603107	0.00462301			1247.2	0.386537	0.172398	0.0628365			1247.2	0.438659	0.296276	0.133365
1247.4	0.0290697	0.00603376	0.00462522			1247.4	0.386716	0.172486	0.0628734			1247.4	0.438855	0.296424	0.13344
1247.6	0.0290839	0.00603646	0.00462743			1247.6	0.386894	0.172574	0.0629103			1247.6	0.439051	0.296571	0.133515
1247.8	0.029098	0.00603915	0.00462965			1247.8	0.387072	0.172662	0.0629472			1247.8	0.439247	0.296718	0.13359
1248	0.0291121	0.00604185	0.00463186			1248	0.38725	0.17275	0.0629841			1248	0.439443	0.296866	0.133664
1248.2	0.0291262	0.00604454	0.00463407			1248.2	0.387428	0.172838	0.063021			1248.2	0.439639	0.297013	0.133739
1248.4	0.0291403	0.00604723	0.00463627			1248.4	0.387605	0.172926	0.0630578			1248.4	0.439835	0.29716	0.133814
1248.6	0.0291544	0.00604991	0.00463848			1248.6	0.387783	0.173013	0.0630947			1248.6	0.44003	0.297307	0.133888
1248.8	0.0291686	0.0060526	0.00464069			1248.8	0.38796	0.173101	0.0631315			1248.8	0.440226	0.297454	0.133963
1249	0.0291827	0.00605529	0.00464289			1249	0.388138	0.173189	0.0631684			1249	0.440421	0.297601	0.134038
1249.2	0.0291967	0.00605797	0.0046451			1249.2	0.388315	0.173276	0.0632052			1249.2	0.440617	0.297748	0.134112
1249.4	0.0292108	0.00606065	0.0046473			1249.4	0.388492	0.173364	0.063242			1249.4	0.440812	0.297895	0.134187
1249.6	0.0292249	0.00606333	0.0046495			1249.6	0.38867	0.173452	0.0632789			1249.6	0.441007	0.298041	0.134261
1249.8	0.0292389	0.00606601	0.0046517			1249.8	0.388847	0.173539	0.0633157			1249.8	0.441202	0.298188	0.134336
1250	0.029253	0.00606869	0.0046539			1250	0.389024	0.173627	0.0633525			1250	0.441397	0.298334	0.13441
1250.2	0.0292671	0.00607136	0.0046561			1250.2	0.3892	0.173714	0.0633893			1250.2	0.441592	0.298481	0.134485
1250.4	0.0292811	0.00607404	0.0046583			1250.4	0.389377	0.173802	0.063426			1250.4	0.441786	0.298627	0.134559
1250.6	0.0292951	0.00607671	0.0046605			1250.6	0.389554	0.173889	0.0634628			1250.6	0.441981	0.298774	0.134634
1250.8	0.0293092	0.00607938	0.00466269			1250.8	0.38973	0.173976	0.0634996			1250.8	0.442175	0.29892	0.134708
1251	0.0293232	0.00608205	0.00466489			1251	0.389907	0.174064	0.0635364			1251	0.44237	0.299066	0.134783
1251.2	0.0293372	0.00608471	0.00466708			1251.2	0.390083	0.174151	0.0635731			1251.2	0.442564	0.299213	0.134857
1251.4	0.0293512	0.00608738	0.00466927			1251.4	0.39026	0.174238	0.0636098			1251.4	0.442758	0.299359	0.134931
1251.6	0.0293653	0.00609005	0.00467146			1251.6	0.390436	0.174325	0.0636466			1251.6	0.442952	0.299505	0.135006
1251.8	0.0293793	0.00609271	0.00467366			1251.8	0.390612	0.174413	0.0636833			1251.8	0.443146	0.299651	0.13508
1252	0.0293932	0.00609537	0.00467584			1252	0.390788	0.1745	0.06372			1252	0.443339	0.299797	0.135154
1252.2	0.0294072	0.00609803	0.00467803			1252.2	0.390964	0.174587	0.0637567			1252.2	0.443533	0.299943	0.135229
1252.4	0.0294212	0.00610069	0.00468022			1252.4	0.39114	0.174674	0.0637934			1252.4	0.443727	0.300088	0.135303
1252.6	0.0294352	0.00610335	0.00468241			1252.6	0.391315	0.174761	0.0638301			1252.6	0.44392	0.300234	0.135377
1252.8	0.0294492	0.006106	0.00468459			1252.8	0.391491	0.174848	0.0638668			1252.8	0.444113	0.30038	0.135451
1253	0.0294631	0.00610866	0.00468677			1253	0.391667	0.174935	0.0639035			1253	0.444307	0.300525	0.135525
1253.2	0.0294771	0.00611131	0.00468896			1253.2	0.391842	0.175022	0.0639401			1253.2	0.4445	0.300671	0.135599
1253.4	0.029491	0.00611396	0.00469114			1253.4	0.392017	0.175109	0.0639768			1253.4	0.444693	0.300816	0.135674
1253.6	0.029505	0.00611661	0.00469332			1253.6	0.392193	0.175196	0.0640134			1253.6	0.444885	0.300962	0.135748
1253.8	0.0295189	0.00611926	0.0046955			1253.8	0.392368	0.175282	0.0640501			1253.8	0.445078	0.301107	0.135822
1254	0.0295328	0.0061219	0.00469768			1254	0.392543	0.175369	0.0640867			1254	0.445271	0.301252	0.135896
1254.2	0.0295468	0.00612455	0.00469985			1254.2	0.392718	0.175456	0.0641233			1254.2	0.445463	0.301398	0.13597
1254.4	0.0295607	0.00612719	0.00470203			1254.4	0.392893	0.175543	0.0641599			1254.4	0.445656	0.301543	0.136044
1254.6	0.0295746	0.00612983	0.00470421			1254.6	0.393067	0.175629	0.0641965			1254.6	0.445848	0.301688	0.136118
1254.8	0.0295885	0.00613247	0.00470638			1254.8	0.393242	0.175716	0.0642331			1254.8	0.44604	0.301833	0.136192
1255	0.0296024	0.00613511	0.00470855			1255	0.393417	0.175803	0.0642697			1255	0.446232	0.301978	0.136266
1255.2	0.0296163	0.00613775	0.00471072			1255.2	0.393591	0.175889	0.0643063			1255.2	0.446424	0.302123	0.13634
1255.4	0.0296301	0.00614038	0.00471289			1255.4	0.393766	0.175976	0.0643429			1255.4	0.446616	0.302268	0.136414
1255.6	0.029644	0.00614302	0.00471506			1255.6	0.39394	0.176062	0.0643794			1255.6	0.446808	0.302412	0.136488
1255.8	0.0296579	0.00614565	0.00471723			1255.8	0.394114	0.176149	0.064416			1255.8	0.447	0.302557	0.136562
1256	0.0296718	0.00614828	0.0047194			1256	0.394288	0.176235	0.0644525			1256	0.447191	0.302702	0.136635
1256.2	0.0296856	0.00615091	0.00472157			1256.2	0.394462	0.176321	0.0644891			1256.2	0.447383	0.302846	0.136709
1256.4	0.0296995	0.00615354	0.00472373			1256.4	0.394636	0.176408	0.0645256			1256.4	0.447574	0.302991	0.136783
1256.6	0.0297133	0.00615616	0.0047259			1256.6	0.39481	0.176494	0.0645621			1256.6	0.447765	0.303135	0.136857
1256.8	0.0297271	0.00615879	0.00472806			1256.8	0.394984	0.17658	0.0645986			1256.8	0.447956	0.30328	0.136931
1257	0.029741	0.00616141	0.00473022			1257	0.395157	0.176667	0.0646352			1257	0.448147	0.303424	0.137004
1257.2	0.0297548	0.00616403	0.00473238			1257.2	0.395331	0.176753	0.0646716			1257.2	0.448338	0.303568	0.137078
1257.4	0.0297686	0.00616665	0.00473455			1257.4	0.395504	0.176839	0.0647081			1257.4	0.448529	0.303712	0.137152
1257.6	0.0297824	0.00616927	0.0047367			1257.6	0.395678	0.176925	0.0647446			1257.6	0.448719	0.303857	0.137225
1257.8	0.0297962	0.00617189	0.00473886			1257.8	0.395851	0.177011	0.0647811			1257.8	0.44891	0.304001	0.137299
1258	0.02981	0.00617451	0.00474102			1258	0.396024	0.177097	0.0648176			1258	0.4491	0.304145	0.137373
1258.2	0.0298238	0.00617712	0.00474318			1258.2	0.396197	0.177183	0.064854			1258.2	0.449291	0.304289	0.137446
1258.4	0.0298376	0.00617973	0.00474533			1258.4	0.39637	0.177269	0.0648905			1258.4	0.449481	0.304433	0.13752
1258.6	0.0298514	0.00618235	0.00474748			1258.6	0.396543	0.177355	0.0649269			1258.6	0.449671	0.304576	0.137593
1258.8	0.0298651	0.00618496	0.00474964			1258.8	0.396716	0.177441	0.0649633			1258.8	0.449861	0.30472	0.137667
1259	0.0298789	0.00618756	0.00475179			1259	0.396889	0.177527	0.0649997			1259	0.450051	0.304864	0.137741
1259.2	0.0298927	0.00619017	0.00475394			1259.2	0.397061	0.177613	0.0650362			1259.2	0.450241	0.305007	0.137814
1259.4	0.0299064	0.00619278	0.00475609			1259.4	0.397234	0.177699	0.0650726			1259.4	0.45043	0.305151	0.137888
1259.6	0.0299202	0.00619538	0.00475824			1259.6	0.397406	0.177785	0.0651089			1259.6	0.45062	0.305294	0.137961
1259.8	0.0299339	0.00619798	0.00476039			1259.8	0.397579	0.17787	0.0651453			1259.8	0.450809	0.305438	0.138034
1260	0.0299476	0.00620058	0.00476253			1260	0.397751	0.177956	0.0651817			1260	0.450999	0.305581	0.138108
1260.2	0.0299614	0.00620318	0.00476468			1260.2	0.397923	0.178042	0.0652181			1260.2	0.451188	0.305724	0.138181
1260.4	0.0299751	0.00620578	0.00476682			1260.4	0.398095	0.178128	0.0652544			1260.4	0.451377	0.305868	0.138255
1260.6	0.0299888	0.00620838	0.00476896			1260.6	0.398267	0.178213	0.0652908			1260.6	0.451566	0.306011	0.138328
1260.8	0.0300025	0.00621097	0.00477111			1260.8	0.398439	0.178299	0.0653271			1260.8	0.451755	0.306154	0.138401
1261	0.0300162	0.00621356	0.00477325			1261	0.398611	0.178384	0.0653635			1261	0.451944	0.306297	0.138475
1261.2	0.0300299	0.00621616	0.00477539			1261.2	0.398783	0.17847	0.0653998			1261.2	0.452132	0.30644	0.138548
1261.4	0.0300436	0.00621875	0.00477753			1261.4	0.398954	0.178555	0.0654361			1261.4	0.452321	0.306583	0.138621
1261.6	0.0300573	0.00622134	0.00477967			1261.6	0.399126	0.178641	0.0654724			1261.6	0.452509	0.306726	0.138694
1261.8	0.0300709	0.00622392	0.0047818			1261.8	0.399297	0.178726	0.0655087			1261.8	0.452698	0.306869	0.138768
1262	0.0300846	0.00622651	0.00478394			1262	0.399468	0.178811	0.065545			1262	0.452886	0.307011	0.138841
1262.2	0.0300983	0.00622909	0.00478607			1262.2	0.39964	0.178897	0.0655813			1262.2	0.453074	0.307154	0.138914
1262.4	0.0301119	0.00623168	0.00478821			1262.4	0.399811	0.178982	0.0656176			1262.4	0.453262	0.307297	0.138987
1262.6	0.0301256	0.00623426	0.00479034			1262.6	0.399982	0.179067	0.0656539			1262.6	0.45345	0.307439	0.13906
1262.8	0.0301392	0.00623684	0.00479247			1262.8	0.400153	0.179153	0.0656901			1262.8	0.453638	0.307582	0.139134
1263	0.0301528	0.00623942	0.0047946			1263	0.400324	0.179238	0.0657264			1263	0.453826	0.307724	0.139207
1263.2	0.0301665	0.00624199	0.00479673			1263.2	0.400494	0.179323	0.0657626			1263.2	0.454013	0.307866	0.13928
1263.4	0.0301801	0.00624457	0.00479886			1263.4	0.400665	0.179408	0.0657989			1263.4	0.454201	0.308009	0.139353
1263.6	0.0301937	0.00624714	0.00480099			1263.6	0.400836	0.179493	0.0658351			1263.6	0.454388	0.308151	0.139426
1263.8	0.0302073	0.00624971	0.00480311			1263.8	0.401006	0.179578	0.0658713			1263.8	0.454575	0.308293	0.139499
1264	0.0302209	0.00625229	0.00480524			1264	0.401177	0.179663	0.0659075			1264	0.454763	0.308435	0.139572
1264.2	0.0302345	0.00625485	0.00480736			1264.2	0.401347	0.179748	0.0659437			1264.2	0.45495	0.308577	0.139645
1264.4	0.0302481	0.00625742	0.00480949			1264.4	0.401517	0.179833	0.0659799			1264.4	0.455137	0.308719	0.139718
1264.6	0.0302617	0.00625999	0.00481161			1264.6	0.401687	0.179918	0.0660161			1264.6	0.455323	0.308861	0.139791
1264.8	0.0302753	0.00626255	0.00481373			1264.8	0.401857	0.180003	0.0660523			1264.8	0.45551	0.309003	0.139864
1265	0.0302888	0.00626512	0.00481585			1265	0.402027	0.180088	0.0660885			1265	0.455697	0.309145	0.139936
1265.2	0.0303024	0.00626768	0.00481797			1265.2	0.402197	0.180173	0.0661246			1265.2	0.455883	0.309286	0.140009
1265.4	0.030316	0.00627024	0.00482009			1265.4	0.402367	0.180257	0.0661608			1265.4	0.45607	0.309428	0.140082
1265.6	0.0303295	0.0062728	0.00482221			1265.6	0.402536	0.180342	0.0661969			1265.6	0.456256	0.30957	0.140155
1265.8	0.0303431	0.00627536	0.00482432			1265.8	0.402706	0.180427	0.0662331			1265.8	0.456442	0.309711	0.140228
1266	0.0303566	0.00627791	0.00482644			1266	0.402876	0.180511	0.0662692			1266	0.456628	0.309853	0.140301
1266.2	0.0303701	0.00628047	0.00482855			1266.2	0.403045	0.180596	0.0663053			1266.2	0.456814	0.309994	0.140373
1266.4	0.0303837	0.00628302	0.00483066			1266.4	0.403214	0.180681	0.0663414			1266.4	0.457	0.310135	0.140446
1266.6	0.0303972	0.00628557	0.00483277			1266.6	0.403383	0.180765	0.0663775			1266.6	0.457186	0.310277	0.140519
1266.8	0.0304107	0.00628812	0.00483489			1266.8	0.403553	0.18085	0.0664136			1266.8	0.457372	0.310418	0.140592
1267	0.0304242	0.00629067	0.004837			1267	0.403722	0.180934	0.0664497			1267	0.457557	0.310559	0.140664
1267.2	0.0304377	0.00629322	0.0048391			1267.2	0.403891	0.181019	0.0664858			1267.2	0.457743	0.3107	0.140737
1267.4	0.0304512	0.00629577	0.00484121			1267.4	0.404059	0.181103	0.0665218			1267.4	0.457928	0.310841	0.140809
1267.6	0.0304647	0.00629831	0.00484332			1267.6	0.404228	0.181187	0.0665579			1267.6	0.458113	0.310982	0.140882
1267.8	0.0304782	0.00630085	0.00484542			1267.8	0.404397	0.181272	0.0665939			1267.8	0.458298	0.311123	0.140955
1268	0.0304917	0.00630339	0.00484753			1268	0.404565	0.181356	0.06663			1268	0.458483	0.311264	0.141027
1268.2	0.0305051	0.00630593	0.00484963			1268.2	0.404734	0.18144	0.066666			1268.2	0.458668	0.311405	0.1411
1268.4	0.0305186	0.00630847	0.00485173			1268.4	0.404902	0.181525	0.0667021			1268.4	0.458853	0.311545	0.141172
1268.6	0.0305321	0.00631101	0.00485384			1268.6	0.405071	0.181609	0.0667381			1268.6	0.459038	0.311686	0.141245
1268.8	0.0305455	0.00631355	0.00485594			1268.8	0.405239	0.181693	0.0667741			1268.8	0.459223	0.311827	0.141317
1269	0.0305589	0.00631608	0.00485804			1269	0.405407	0.181777	0.0668101			1269	0.459407	0.311967	0.14139
1269.2	0.0305724	0.00631861	0.00486013			1269.2	0.405575	0.181861	0.0668461			1269.2	0.459591	0.312107	0.141462
1269.4	0.0305858	0.00632114	0.00486223			1269.4	0.405743	0.181945	0.0668821			1269.4	0.459776	0.312248	0.141535
1269.6	0.0305992	0.00632367	0.00486433			1269.6	0.405911	0.182029	0.0669181			1269.6	0.45996	0.312388	0.141607
1269.8	0.0306127	0.0063262	0.00486642			1269.8	0.406078	0.182113	0.066954			1269.8	0.460144	0.312529	0.141679
1270	0.0306261	0.00632873	0.00486852			1270	0.406246	0.182197	0.06699			1270	0.460328	0.312669	0.141752
1270.2	0.0306395	0.00633125	0.00487061			1270.2	0.406414	0.182281	0.0670259			1270.2	0.460512	0.312809	0.141824
1270.4	0.0306529	0.00633378	0.0048727			1270.4	0.406581	0.182365	0.0670619			1270.4	0.460696	0.312949	0.141896
1270.6	0.0306663	0.0063363	0.00487479			1270.6	0.406749	0.182449	0.0670978			1270.6	0.460879	0.313089	0.141969
1270.8	0.0306796	0.00633882	0.00487688			1270.8	0.406916	0.182533	0.0671338			1270.8	0.461063	0.313229	0.142041
1271	0.030693	0.00634134	0.00487897			1271	0.407083	0.182617	0.0671697			1271	0.461246	0.313369	0.142113
1271.2	0.0307064	0.00634386	0.00488106			1271.2	0.40725	0.182701	0.0672056			1271.2	0.461429	0.313509	0.142186
1271.4	0.0307198	0.00634638	0.00488315			1271.4	0.407417	0.182784	0.0672415			1271.4	0.461613	0.313648	0.142258
1271.6	0.0307331	0.00634889	0.00488523			1271.6	0.407584	0.182868	0.0672774			1271.6	0.461796	0.313788	0.14233
1271.8	0.0307465	0.00635141	0.00488732			1271.8	0.407751	0.182952	0.0673133			1271.8	0.461979	0.313928	0.142402
1272	0.0307598	0.00635392	0.0048894			1272	0.407918	0.183035	0.0673491			1272	0.462162	0.314067	0.142474
1272.2	0.0307732	0.00635643	0.00489149			1272.2	0.408085	0.183119	0.067385			1272.2	0.462345	0.314207	0.142546
1272.4	0.0307865	0.00635894	0.00489357			1272.4	0.408251	0.183202	0.0674209			1272.4	0.462527	0.314346	0.142618
1272.6	0.0307999	0.00636145	0.00489565			1272.6	0.408418	0.183286	0.0674567			1272.6	0.46271	0.314486	0.142691
1272.8	0.0308132	0.00636395	0.00489773			1272.8	0.408584	0.183369	0.0674926			1272.8	0.462892	0.314625	0.142763
1273	0.0308265	0.00636646	0.00489981			1273	0.40875	0.183453	0.0675284			1273	0.463075	0.314764	0.142835
1273.2	0.0308398	0.00636896	0.00490189			1273.2	0.408917	0.183536	0.0675643			1273.2	0.463257	0.314904	0.142907
1273.4	0.0308531	0.00637146	0.00490396			1273.4	0.409083	0.18362	0.0676001			1273.4	0.463439	0.315043	0.142979
1273.6	0.0308664	0.00637396	0.00490604			1273.6	0.409249	0.183703	0.0676359			1273.6	0.463621	0.315182	0.143051
1273.8	0.0308797	0.00637646	0.00490811			1273.8	0.409415	0.183786	0.0676717			1273.8	0.463803	0.315321	0.143123
1274	0.030893	0.00637896	0.00491019			1274	0.409581	0.18387	0.0677075			1274	0.463985	0.31546	0.143195
1274.2	0.0309063	0.00638146	0.00491226			1274.2	0.409746	0.183953	0.0677433			1274.2	0.464167	0.315599	0.143267
1274.4	0.0309196	0.00638395	0.00491433			1274.4	0.409912	0.184036	0.067779			1274.4	0.464348	0.315738	0.143338
1274.6	0.0309328	0.00638645	0.0049164			1274.6	0.410078	0.184119	0.0678148			1274.6	0.46453	0.315877	0.14341
1274.8	0.0309461	0.00638894	0.00491847			1274.8	0.410243	0.184202	0.0678506			1274.8	0.464711	0.316015	0.143482
1275	0.0309593	0.00639143	0.00492054			1275	0.410409	0.184285	0.0678863			1275	0.464893	0.316154	0.143554
1275.2	0.0309726	0.00639392	0.00492261			1275.2	0.410574	0.184369	0.0679221			1275.2	0.465074	0.316292	0.143626
1275.4	0.0309858	0.00639641	0.00492468			1275.4	0.410739	0.184452	0.0679578			1275.4	0.465255	0.316431	0.143698
1275.6	0.0309991	0.00639889	0.00492674			1275.6	0.410904	0.184535	0.0679936			1275.6	0.465436	0.31657	0.143769
1275.8	0.0310123	0.00640138	0.00492881			1275.8	0.411069	0.184618	0.0680293			1275.8	0.465617	0.316708	0.143841
1276	0.0310255	0.00640386	0.00493087			1276	0.411234	0.1847	0.068065			1276	0.465798	0.316846	0.143913
1276.2	0.0310387	0.00640634	0.00493293			1276.2	0.411399	0.184783	0.0681007			1276.2	0.465979	0.316985	0.143985
1276.4	0.0310519	0.00640882	0.00493499			1276.4	0.411564	0.184866	0.0681364			1276.4	0.466159	0.317123	0.144056
1276.6	0.0310651	0.0064113	0.00493705			1276.6	0.411729	0.184949	0.0681721			1276.6	0.46634	0.317261	0.144128
1276.8	0.0310784	0.00641378	0.00493911			1276.8	0.411893	0.185032	0.0682078			1276.8	0.46652	0.317399	0.1442
1277	0.0310915	0.00641626	0.00494117			1277	0.412058	0.185115	0.0682434			1277	0.4667	0.317537	0.144271
1277.2	0.0311047	0.00641873	0.00494323			1277.2	0.412222	0.185197	0.0682791			1277.2	0.466881	0.317675	0.144343
1277.4	0.0311179	0.00642121	0.00494529			1277.4	0.412387	0.18528	0.0683148			1277.4	0.467061	0.317813	0.144414
1277.6	0.0311311	0.00642368	0.00494734			1277.6	0.412551	0.185363	0.0683504			1277.6	0.467241	0.317951	0.144486
1277.8	0.0311442	0.00642615	0.0049494			1277.8	0.412715	0.185445	0.0683861			1277.8	0.467421	0.318089	0.144557
1278	0.0311574	0.00642862	0.00495145			1278	0.412879	0.185528	0.0684217			1278	0.4676	0.318226	0.144629
1278.2	0.0311706	0.00643109	0.0049535			1278.2	0.413043	0.185611	0.0684573			1278.2	0.46778	0.318364	0.1447
1278.4	0.0311837	0.00643355	0.00495555			1278.4	0.413207	0.185693	0.0684929			1278.4	0.46796	0.318502	0.144772
1278.6	0.0311969	0.00643602	0.0049576			1278.6	0.413371	0.185776	0.0685285			1278.6	0.468139	0.318639	0.144843
1278.8	0.03121	0.00643848	0.00495965			1278.8	0.413535	0.185858	0.0685641			1278.8	0.468318	0.318777	0.144915
1279	0.0312231	0.00644094	0.0049617			1279	0.413698	0.18594	0.0685997			1279	0.468498	0.318914	0.144986
1279.2	0.0312363	0.0064434	0.00496375			1279.2	0.413862	0.186023	0.0686353			1279.2	0.468677	0.319052	0.145058
1279.4	0.0312494	0.00644586	0.00496579			1279.4	0.414025	0.186105	0.0686709			1279.4	0.468856	0.319189	0.145129
1279.6	0.0312625	0.00644832	0.00496784			1279.6	0.414189	0.186188	0.0687064			1279.6	0.469035	0.319326	0.1452
1279.8	0.0312756	0.00645078	0.00496988			1279.8	0.414352	0.18627	0.068742			1279.8	0.469214	0.319463	0.145272
1280	0.0312887	0.00645323	0.00497193			1280	0.414515	0.186352	0.0687775			1280	0.469392	0.319601	0.145343
1280.2	0.0313018	0.00645569	0.00497397			1280.2	0.414678	0.186434	0.0688131			1280.2	0.469571	0.319738	0.145414
1280.4	0.0313149	0.00645814	0.00497601			1280.4	0.414841	0.186516	0.0688486			1280.4	0.46975	0.319875	0.145486
1280.6	0.031328	0.00646059	0.00497805			1280.6	0.415004	0.186599	0.0688841			1280.6	0.469928	0.320012	0.145557
1280.8	0.031341	0.00646304	0.00498009			1280.8	0.415167	0.186681	0.0689197			1280.8	0.470106	0.320148	0.145628
1281	0.0313541	0.00646549	0.00498213			1281	0.41533	0.186763	0.0689552			1281	0.470285	0.320285	0.145699
1281.2	0.0313672	0.00646793	0.00498417			1281.2	0.415493	0.186845	0.0689907			1281.2	0.470463	0.320422	0.14577
1281.4	0.0313802	0.00647038	0.0049862			1281.4	0.415655	0.186927	0.0690262			1281.4	0.470641	0.320559	0.145842
1281.6	0.0313933	0.00647282	0.00498824			1281.6	0.415818	0.187009	0.0690617			1281.6	0.470819	0.320695	0.145913
1281.8	0.0314063	0.00647526	0.00499027			1281.8	0.41598	0.187091	0.0690971			1281.8	0.470996	0.320832	0.145984
1282	0.0314193	0.00647771	0.00499231			1282	0.416143	0.187173	0.0691326			1282	0.471174	0.320969	0.146055
1282.2	0.0314324	0.00648015	0.00499434			1282.2	0.416305	0.187255	0.069168			1282.2	0.471352	0.321105	0.146126
1282.4	0.0314454	0.00648258	0.00499637			1282.4	0.416467	0.187336	0.0692035			1282.4	0.471529	0.321241	0.146197
1282.6	0.0314584	0.00648502	0.0049984			1282.6	0.416629	0.187418	0.0692389			1282.6	0.471707	0.321378	0.146268
1282.8	0.0314714	0.00648746	0.00500043			1282.8	0.416791	0.1875	0.0692744			1282.8	0.471884	0.321514	0.146339
1283	0.0314844	0.00648989	0.00500246			1283	0.416953	0.187582	0.0693098			1283	0.472061	0.32165	0.14641
1283.2	0.0314975	0.00649232	0.00500449			1283.2	0.417115	0.187664	0.0693452			1283.2	0.472238	0.321786	0.146481
1283.4	0.0315105	0.00649475	0.00500651			1283.4	0.417276	0.187745	0.0693806			1283.4	0.472415	0.321923	0.146552
1283.6	0.0315234	0.00649718	0.00500854			1283.6	0.417438	0.187827	0.069416			1283.6	0.472592	0.322059	0.146623
1283.8	0.0315364	0.00649961	0.00501056			1283.8	0.4176	0.187909	0.0694514			1283.8	0.472769	0.322195	0.146694
1284	0.0315494	0.00650204	0.00501258			1284	0.417761	0.18799	0.0694868			1284	0.472946	0.32233	0.146765
1284.2	0.0315624	0.00650446	0.00501461			1284.2	0.417922	0.188072	0.0695222			1284.2	0.473122	0.322466	0.146836
1284.4	0.0315753	0.00650689	0.00501663			1284.4	0.418084	0.188153	0.0695576			1284.4	0.473299	0.322602	0.146907
1284.6	0.0315883	0.00650931	0.00501865			1284.6	0.418245	0.188235	0.0695929			1284.6	0.473475	0.322738	0.146978
1284.8	0.0316012	0.00651173	0.00502067			1284.8	0.418406	0.188316	0.0696283			1284.8	0.473652	0.322874	0.147048
1285	0.0316142	0.00651415	0.00502269			1285	0.418567	0.188397	0.0696636			1285	0.473828	0.323009	0.147119
1285.2	0.0316271	0.00651657	0.0050247			1285.2	0.418728	0.188479	0.069699			1285.2	0.474004	0.323145	0.14719
1285.4	0.0316401	0.00651899	0.00502672			1285.4	0.418889	0.18856	0.0697343			1285.4	0.47418	0.32328	0.147261
1285.6	0.031653	0.0065214	0.00502874			1285.6	0.419049	0.188642	0.0697696			1285.6	0.474356	0.323416	0.147331
1285.8	0.0316659	0.00652382	0.00503075			1285.8	0.41921	0.188723	0.0698049			1285.8	0.474531	0.323551	0.147402
1286	0.0316788	0.00652623	0.00503276			1286	0.419371	0.188804	0.0698402			1286	0.474707	0.323686	0.147473
1286.2	0.0316917	0.00652864	0.00503478			1286.2	0.419531	0.188885	0.0698755			1286.2	0.474883	0.323822	0.147543
1286.4	0.0317046	0.00653105	0.00503679			1286.4	0.419692	0.188966	0.0699108			1286.4	0.475058	0.323957	0.147614
1286.6	0.0317175	0.00653346	0.0050388			1286.6	0.419852	0.189048	0.0699461			1286.6	0.475234	0.324092	0.147685
1286.8	0.0317304	0.00653587	0.00504081			1286.8	0.420012	0.189129	0.0699814			1286.8	0.475409	0.324227	0.147755
1287	0.0317433	0.00653827	0.00504282			1287	0.420172	0.18921	0.0700166			1287	0.475584	0.324362	0.147826
1287.2	0.0317562	0.00654068	0.00504482			1287.2	0.420332	0.189291	0.0700519			1287.2	0.475759	0.324497	0.147897
1287.4	0.0317691	0.00654308	0.00504683			1287.4	0.420492	0.189372	0.0700871			1287.4	0.475934	0.324632	0.147967
1287.6	0.0317819	0.00654548	0.00504883			1287.6	0.420652	0.189453	0.0701224			1287.6	0.476109	0.324767	0.148038
1287.8	0.0317948	0.00654788	0.00505084			1287.8	0.420812	0.189534	0.0701576			1287.8	0.476284	0.324902	0.148108
1288	0.0318077	0.00655028	0.00505284			1288	0.420972	0.189615	0.0701928			1288	0.476458	0.325036	0.148179
1288.2	0.0318205	0.00655268	0.00505485			1288.2	0.421131	0.189696	0.070228			1288.2	0.476633	0.325171	0.148249
1288.4	0.0318334	0.00655508	0.00505685			1288.4	0.421291	0.189776	0.0702632			1288.4	0.476807	0.325306	0.14832
1288.6	0.0318462	0.00655747	0.00505885			1288.6	0.421451	0.189857	0.0702984			1288.6	0.476982	0.32544	0.14839
1288.8	0.031859	0.00655986	0.00506085			1288.8	0.42161	0.189938	0.0703336			1288.8	0.477156	0.325575	0.14846
1289	0.0318718	0.00656226	0.00506285			1289	0.421769	0.190019	0.0703688			1289	0.47733	0.325709	0.148531
1289.2	0.0318847	0.00656465	0.00506484			1289.2	0.421928	0.190099	0.070404			1289.2	0.477504	0.325843	0.148601
1289.4	0.0318975	0.00656704	0.00506684			1289.4	0.422088	0.19018	0.0704392			1289.4	0.477678	0.325978	0.148671
1289.6	0.0319103	0.00656943	0.00506884			1289.6	0.422247	0.190261	0.0704743			1289.6	0.477852	0.326112	0.148742
1289.8	0.0319231	0.00657181	0.00507083			1289.8	0.422405	0.190341	0.0705095			1289.8	0.478026	0.326246	0.148812
1290	0.0319359	0.0065742	0.00507282			1290	0.422564	0.190422	0.0705446			1290	0.4782	0.32638	0.148882
1290.2	0.0319487	0.00657658	0.00507482			1290.2	0.422723	0.190502	0.0705797			1290.2	0.478373	0.326514	0.148953
1290.4	0.0319615	0.00657896	0.00507681			1290.4	0.422882	0.190583	0.0706149			1290.4	0.478547	0.326648	0.149023
1290.6	0.0319742	0.00658134	0.0050788			1290.6	0.42304	0.190663	0.07065			1290.6	0.47872	0.326782	0.149093
1290.8	0.031987	0.00658372	0.00508079			1290.8	0.423199	0.190744	0.0706851			1290.8	0.478893	0.326916	0.149163
1291	0.0319998	0.0065861	0.00508278			1291	0.423357	0.190824	0.0707202			1291	0.479067	0.32705	0.149233
1291.2	0.0320125	0.00658848	0.00508477			1291.2	0.423516	0.190905	0.0707553			1291.2	0.47924	0.327184	0.149304
1291.4	0.0320253	0.00659086	0.00508675			1291.4	0.423674	0.190985	0.0707904			1291.4	0.479413	0.327317	0.149374
1291.6	0.032038	0.00659323	0.00508874			1291.6	0.423832	0.191065	0.0708255			1291.6	0.479585	0.327451	0.149444
1291.8	0.0320508	0.0065956	0.00509072			1291.8	0.42399	0.191146	0.0708605			1291.8	0.479758	0.327585	0.149514
1292	0.0320635	0.00659797	0.00509271			1292	0.424148	0.191226	0.0708956			1292	0.479931	0.327718	0.149584
1292.2	0.0320762	0.00660034	0.00509469			1292.2	0.424306	0.191306	0.0709306			1292.2	0.480103	0.327852	0.149654
1292.4	0.0320889	0.00660271	0.00509667			1292.4	0.424464	0.191386	0.0709657			1292.4	0.480276	0.327985	0.149724
1292.6	0.0321017	0.00660508	0.00509865			1292.6	0.424622	0.191466	0.0710007			1292.6	0.480448	0.328118	0.149794
1292.8	0.0321144	0.00660745	0.00510063			1292.8	0.424779	0.191547	0.0710358			1292.8	0.480621	0.328252	0.149864
1293	0.0321271	0.00660981	0.00510261			1293	0.424937	0.191627	0.0710708			1293	0.480793	0.328385	0.149934
1293.2	0.0321398	0.00661217	0.00510459			1293.2	0.425095	0.191707	0.0711058			1293.2	0.480965	0.328518	0.150004
1293.4	0.0321525	0.00661454	0.00510657			1293.4	0.425252	0.191787	0.0711408			1293.4	0.481137	0.328651	0.150074
1293.6	0.0321652	0.0066169	0.00510854			1293.6	0.425409	0.191867	0.0711758			1293.6	0.481309	0.328784	0.150144
1293.8	0.0321778	0.00661926	0.00511052			1293.8	0.425567	0.191947	0.0712108			1293.8	0.48148	0.328917	0.150214
1294	0.0321905	0.00662161	0.00511249			1294	0.425724	0.192026	0.0712458			1294	0.481652	0.32905	0.150284
1294.2	0.0322032	0.00662397	0.00511447			1294.2	0.425881	0.192106	0.0712807			1294.2	0.481824	0.329183	0.150354
1294.4	0.0322158	0.00662633	0.00511644			1294.4	0.426038	0.192186	0.0713157			1294.4	0.481995	0.329316	0.150423
1294.6	0.0322285	0.00662868	0.00511841			1294.6	0.426195	0.192266	0.0713507			1294.6	0.482167	0.329449	0.150493
1294.8	0.0322411	0.00663103	0.00512038			1294.8	0.426351	0.192346	0.0713856			1294.8	0.482338	0.329581	0.150563
1295	0.0322538	0.00663338	0.00512235			1295	0.426508	0.192426	0.0714205			1295	0.482509	0.329714	0.150633
1295.2	0.0322664	0.00663573	0.00512432			1295.2	0.426665	0.192505	0.0714555			1295.2	0.48268	0.329846	0.150702
1295.4	0.0322791	0.00663808	0.00512628			1295.4	0.426821	0.192585	0.0714904			1295.4	0.482851	0.329979	0.150772
1295.6	0.0322917	0.00664043	0.00512825			1295.6	0.426978	0.192665	0.0715253			1295.6	0.483022	0.330111	0.150842
1295.8	0.0323043	0.00664277	0.00513022			1295.8	0.427134	0.192744	0.0715602			1295.8	0.483193	0.330244	0.150912
1296	0.0323169	0.00664512	0.00513218			1296	0.427291	0.192824	0.0715951			1296	0.483364	0.330376	0.150981
1296.2	0.0323295	0.00664746	0.00513414			1296.2	0.427447	0.192903	0.07163			1296.2	0.483534	0.330508	0.151051
1296.4	0.0323421	0.0066498	0.00513611			1296.4	0.427603	0.192983	0.0716649			1296.4	0.483705	0.330641	0.151121
1296.6	0.0323547	0.00665214	0.00513807			1296.6	0.427759	0.193062	0.0716998			1296.6	0.483875	0.330773	0.15119
1296.8	0.0323673	0.00665448	0.00514003			1296.8	0.427915	0.193142	0.0717346			1296.8	0.484045	0.330905	0.15126
1297	0.0323799	0.00665682	0.00514199			1297	0.428071	0.193221	0.0717695			1297	0.484216	0.331037	0.151329
1297.2	0.0323925	0.00665916	0.00514395			1297.2	0.428227	0.193301	0.0718044			1297.2	0.484386	0.331169	0.151399
1297.4	0.0324051	0.00666149	0.0051459			1297.4	0.428382	0.19338	0.0718392			1297.4	0.484556	0.331301	0.151468
1297.6	0.0324176	0.00666382	0.00514786			1297.6	0.428538	0.193459	0.071874			1297.6	0.484726	0.331433	0.151538
1297.8	0.0324302	0.00666616	0.00514982			1297.8	0.428694	0.193539	0.0719089			1297.8	0.484895	0.331565	0.151607
1298	0.0324427	0.00666849	0.00515177			1298	0.428849	0.193618	0.0719437			1298	0.485065	0.331696	0.151677
1298.2	0.0324553	0.00667082	0.00515373			1298.2	0.429005	0.193697	0.0719785			1298.2	0.485235	0.331828	0.151746
1298.4	0.0324678	0.00667315	0.00515568			1298.4	0.42916	0.193776	0.0720133			1298.4	0.485404	0.33196	0.151816
1298.6	0.0324804	0.00667547	0.00515763			1298.6	0.429315	0.193855	0.0720481			1298.6	0.485574	0.332091	0.151885
1298.8	0.0324929	0.0066778	0.00515958			1298.8	0.42947	0.193935	0.0720829			1298.8	0.485743	0.332223	0.151955
1299	0.0325054	0.00668012	0.00516153			1299	0.429625	0.194014	0.0721177			1299	0.485912	0.332354	0.152024
1299.2	0.0325179	0.00668244	0.00516348			1299.2	0.42978	0.194093	0.0721524			1299.2	0.486081	0.332486	0.152093
1299.4	0.0325305	0.00668477	0.00516543			1299.4	0.429935	0.194172	0.0721872			1299.4	0.48625	0.332617	0.152163
1299.6	0.032543	0.00668709	0.00516738			1299.6	0.43009	0.194251	0.0722219			1299.6	0.486419	0.332748	0.152232
1299.8	0.0325555	0.0066894	0.00516932			1299.8	0.430245	0.19433	0.0722567			1299.8	0.486588	0.33288	0.152301
1300	0.032568	0.00669172	0.00517127			1300	0.430399	0.194409	0.0722914			1300	0.486757	0.333011	0.15237
1300.2	0.0325805	0.00669404	0.00517321			1300.2	0.430554	0.194488	0.0723262			1300.2	0.486926	0.333142	0.15244
1300.4	0.032593	0.00669635	0.00517516			1300.4	0.430708	0.194566	0.0723609			1300.4	0.487094	0.333273	0.152509
1300.6	0.0326054	0.00669867	0.0051771			1300.6	0.430863	0.194645	0.0723956			1300.6	0.487263	0.333404	0.152578
1300.8	0.0326179	0.00670098	0.00517904			1300.8	0.431017	0.194724	0.0724303			1300.8	0.487431	0.333535	0.152647
1301	0.0326304	0.00670329	0.00518098			1301	0.431171	0.194803	0.072465			1301	0.487599	0.333666	0.152716
1301.2	0.0326428	0.0067056	0.00518292			1301.2	0.431325	0.194882	0.0724997			1301.2	0.487767	0.333797	0.152786
1301.4	0.0326553	0.00670791	0.00518486			1301.4	0.431479	0.19496	0.0725344			1301.4	0.487935	0.333927	0.152855
1301.6	0.0326677	0.00671021	0.00518679			1301.6	0.431633	0.195039	0.0725691			1301.6	0.488103	0.334058	0.152924
1301.8	0.0326802	0.00671252	0.00518873			1301.8	0.431787	0.195118	0.0726037			1301.8	0.488271	0.334189	0.152993
1302	0.0326926	0.00671482	0.00519067			1302	0.431941	0.195196	0.0726384			1302	0.488439	0.334319	0.153062
1302.2	0.032705	0.00671713	0.0051926			1302.2	0.432095	0.195275	0.0726731			1302.2	0.488607	0.33445	0.153131
1302.4	0.0327175	0.00671943	0.00519454			1302.4	0.432248	0.195353	0.0727077			1302.4	0.488774	0.33458	0.1532
1302.6	0.0327299	0.00672173	0.00519647			1302.6	0.432402	0.195432	0.0727423			1302.6	0.488942	0.334711	0.153269
1302.8	0.0327423	0.00672403	0.0051984			1302.8	0.432555	0.19551	0.072777			1302.8	0.489109	0.334841	0.153338
1303	0.0327547	0.00672632	0.00520033			1303	0.432709	0.195589	0.0728116			1303	0.489276	0.334971	0.153407
1303.2	0.0327671	0.00672862	0.00520226			1303.2	0.432862	0.195667	0.0728462			1303.2	0.489444	0.335102	0.153476
1303.4	0.0327795	0.00673091	0.00520419			1303.4	0.433015	0.195746	0.0728808			1303.4	0.489611	0.335232	0.153545
1303.6	0.0327919	0.00673321	0.00520612			1303.6	0.433168	0.195824	0.0729154			1303.6	0.489778	0.335362	0.153614
1303.8	0.0328043	0.0067355	0.00520805			1303.8	0.433322	0.195902	0.07295			1303.8	0.489945	0.335492	0.153683
1304	0.0328167	0.00673779	0.00520997			1304	0.433475	0.195981	0.0729845			1304	0.490111	0.335622	0.153752
1304.2	0.032829	0.00674008	0.0052119			1304.2	0.433627	0.196059	0.0730191			1304.2	0.490278	0.335752	0.15382
1304.4	0.0328414	0.00674237	0.00521382			1304.4	0.43378	0.196137	0.0730537			1304.4	0.490445	0.335882	0.153889
1304.6	0.0328538	0.00674466	0.00521574			1304.6	0.433933	0.196215	0.0730882			1304.6	0.490611	0.336012	0.153958
1304.8	0.0328661	0.00674694	0.00521767			1304.8	0.434086	0.196293	0.0731228			1304.8	0.490778	0.336142	0.154027
1305	0.0328785	0.00674923	0.00521959			1305	0.434238	0.196371	0.0731573			1305	0.490944	0.336271	0.154096
1305.2	0.0328908	0.00675151	0.00522151			1305.2	0.434391	0.19645	0.0731919			1305.2	0.49111	0.336401	0.154164
1305.4	0.0329032	0.00675379	0.00522343			1305.4	0.434543	0.196528	0.0732264			1305.4	0.491276	0.336531	0.154233
1305.6	0.0329155	0.00675607	0.00522535			1305.6	0.434695	0.196606	0.0732609			1305.6	0.491442	0.33666	0.154302
1305.8	0.0329278	0.00675835	0.00522726			1305.8	0.434848	0.196684	0.0732954			1305.8	0.491608	0.33679	0.15437
1306	0.0329401	0.00676063	0.00522918			1306	0.435	0.196762	0.0733299			1306	0.491774	0.336919	0.154439
1306.2	0.0329525	0.0067629	0.0052311			1306.2	0.435152	0.19684	0.0733644			1306.2	0.49194	0.337048	0.154508
1306.4	0.0329648	0.00676518	0.00523301			1306.4	0.435304	0.196917	0.0733989			1306.4	0.492106	0.337178	0.154576
1306.6	0.0329771	0.00676745	0.00523493			1306.6	0.435456	0.196995	0.0734334			1306.6	0.492271	0.337307	0.154645
1306.8	0.0329894	0.00676972	0.00523684			1306.8	0.435608	0.197073	0.0734678			1306.8	0.492437	0.337436	0.154713
1307	0.0330017	0.006772	0.00523875			1307	0.435759	0.197151	0.0735023			1307	0.492602	0.337565	0.154782
1307.2	0.033014	0.00677427	0.00524066			1307.2	0.435911	0.197229	0.0735367			1307.2	0.492767	0.337695	0.154851
1307.4	0.0330262	0.00677653	0.00524257			1307.4	0.436063	0.197306	0.0735712			1307.4	0.492933	0.337824	0.154919
1307.6	0.0330385	0.0067788	0.00524448			1307.6	0.436214	0.197384	0.0736056			1307.6	0.493098	0.337953	0.154988
1307.8	0.0330508	0.00678107	0.00524639			1307.8	0.436365	0.197462	0.0736401			1307.8	0.493263	0.338081	0.155056
1308	0.033063	0.00678333	0.0052483			1308	0.436517	0.197539	0.0736745			1308	0.493428	0.33821	0.155125
1308.2	0.0330753	0.00678559	0.0052502			1308.2	0.436668	0.197617	0.0737089			1308.2	0.493592	0.338339	0.155193
1308.4	0.0330875	0.00678786	0.00525211			1308.4	0.436819	0.197695	0.0737433			1308.4	0.493757	0.338468	0.155261
1308.6	0.0330998	0.00679012	0.00525401			1308.6	0.43697	0.197772	0.0737777			1308.6	0.493922	0.338597	0.15533
1308.8	0.033112	0.00679238	0.00525592			1308.8	0.437121	0.19785	0.0738121			1308.8	0.494086	0.338725	0.155398
1309	0.0331243	0.00679463	0.00525782			1309	0.437272	0.197927	0.0738465			1309	0.494251	0.338854	0.155467
1309.2	0.0331365	0.00679689	0.00525972			1309.2	0.437423	0.198005	0.0738808			1309.2	0.494415	0.338982	0.155535
1309.4	0.0331487	0.00679915	0.00526162			1309.4	0.437574	0.198082	0.0739152			1309.4	0.494579	0.339111	0.155603
1309.6	0.0331609	0.0068014	0.00526352			1309.6	0.437725	0.198159	0.0739496			1309.6	0.494743	0.339239	0.155672
1309.8	0.0331731	0.00680365	0.00526542			1309.8	0.437875	0.198237	0.0739839			1309.8	0.494907	0.339368	0.15574
1310	0.0331853	0.00680591	0.00526732			1310	0.438026	0.198314	0.0740182			1310	0.495071	0.339496	0.155808
1310.2	0.0331975	0.00680816	0.00526921			1310.2	0.438176	0.198391	0.0740526			1310.2	0.495235	0.339624	0.155876
1310.4	0.0332097	0.0068104	0.00527111			1310.4	0.438326	0.198469	0.0740869			1310.4	0.495399	0.339752	0.155945
1310.6	0.0332219	0.00681265	0.00527301			1310.6	0.438477	0.198546	0.0741212			1310.6	0.495563	0.33988	0.156013
1310.8	0.0332341	0.0068149	0.0052749			1310.8	0.438627	0.198623	0.0741555			1310.8	0.495726	0.340008	0.156081
1311	0.0332463	0.00681714	0.00527679			1311	0.438777	0.1987	0.0741898			1311	0.49589	0.340136	0.156149
1311.2	0.0332585	0.00681939	0.00527869			1311.2	0.438927	0.198777	0.0742241			1311.2	0.496053	0.340264	0.156217
1311.4	0.0332706	0.00682163	0.00528058			1311.4	0.439077	0.198854	0.0742584			1311.4	0.496216	0.340392	0.156285
1311.6	0.0332828	0.00682387	0.00528247			1311.6	0.439227	0.198932	0.0742927			1311.6	0.49638	0.34052	0.156353
1311.8	0.0332949	0.00682611	0.00528436			1311.8	0.439377	0.199009	0.074327			1311.8	0.496543	0.340648	0.156422
1312	0.0333071	0.00682835	0.00528625			1312	0.439526	0.199086	0.0743612			1312	0.496706	0.340776	0.15649
1312.2	0.0333192	0.00683059	0.00528813			1312.2	0.439676	0.199163	0.0743955			1312.2	0.496869	0.340903	0.156558
1312.4	0.0333314	0.00683282	0.00529002			1312.4	0.439826	0.19924	0.0744297			1312.4	0.497031	0.341031	0.156626
1312.6	0.0333435	0.00683506	0.00529191			1312.6	0.439975	0.199316	0.074464			1312.6	0.497194	0.341158	0.156694
1312.8	0.0333556	0.00683729	0.00529379			1312.8	0.440124	0.199393	0.0744982			1312.8	0.497357	0.341286	0.156762
1313	0.0333677	0.00683952	0.00529568			1313	0.440274	0.19947	0.0745324			1313	0.497519	0.341413	0.15683
1313.2	0.0333799	0.00684175	0.00529756			1313.2	0.440423	0.199547	0.0745666			1313.2	0.497682	0.341541	0.156898
1313.4	0.033392	0.00684398	0.00529944			1313.4	0.440572	0.199624	0.0746008			1313.4	0.497844	0.341668	0.156966
1313.6	0.0334041	0.00684621	0.00530132			1313.6	0.440721	0.1997	0.074635			1313.6	0.498006	0.341795	0.157033
1313.8	0.0334161	0.00684844	0.0053032			1313.8	0.44087	0.199777	0.0746692			1313.8	0.498169	0.341923	0.157101
1314	0.0334282	0.00685066	0.00530508			1314	0.441019	0.199854	0.0747034			1314	0.498331	0.34205	0.157169
1314.2	0.0334403	0.00685289	0.00530696			1314.2	0.441168	0.199931	0.0747376			1314.2	0.498493	0.342177	0.157237
1314.4	0.0334524	0.00685511	0.00530884			1314.4	0.441317	0.200007	0.0747718			1314.4	0.498655	0.342304	0.157305
1314.6	0.0334645	0.00685733	0.00531071			1314.6	0.441465	0.200084	0.0748059			1314.6	0.498816	0.342431	0.157373
1314.8	0.0334766	0.00685956	0.00531259			1314.8	0.441614	0.20016	0.0748401			1314.8	0.498978	0.342558	0.15744
1315	0.0334886	0.00686177	0.00531446			1315	0.441762	0.200237	0.0748742			1315	0.49914	0.342685	0.157508
1315.2	0.0335007	0.00686399	0.00531634			1315.2	0.441911	0.200313	0.0749083			1315.2	0.499301	0.342812	0.157576
1315.4	0.0335127	0.00686621	0.00531821			1315.4	0.442059	0.20039	0.0749425			1315.4	0.499463	0.342938	0.157644
1315.6	0.0335248	0.00686842	0.00532008			1315.6	0.442207	0.200466	0.0749766			1315.6	0.499624	0.343065	0.157711
1315.8	0.0335368	0.00687064	0.00532195			1315.8	0.442356	0.200543	0.0750107			1315.8	0.499785	0.343192	0.157779
1316	0.0335488	0.00687285	0.00532382			1316	0.442504	0.200619	0.0750448			1316	0.499946	0.343318	0.157847
1316.2	0.0335609	0.00687506	0.00532569			1316.2	0.442652	0.200695	0.0750789			1316.2	0.500107	0.343445	0.157914
1316.4	0.0335729	0.00687727	0.00532756			1316.4	0.4428	0.200772	0.075113			1316.4	0.500268	0.343571	0.157982
1316.6	0.0335849	0.00687948	0.00532943			1316.6	0.442948	0.200848	0.0751471			1316.6	0.500429	0.343698	0.15805
1316.8	0.0335969	0.00688169	0.00533129			1316.8	0.443095	0.200924	0.0751812			1316.8	0.50059	0.343824	0.158117
1317	0.0336089	0.0068839	0.00533316			1317	0.443243	0.201	0.0752152			1317	0.500751	0.34395	0.158185
1317.2	0.0336209	0.0068861	0.00533503			1317.2	0.443391	0.201077	0.0752493			1317.2	0.500911	0.344077	0.158252
1317.4	0.0336329	0.00688831	0.00533689			1317.4	0.443538	0.201153	0.0752833			1317.4	0.501072	0.344203	0.15832
1317.6	0.0336449	0.00689051	0.00533875			1317.6	0.443686	0.201229	0.0753174			1317.6	0.501232	0.344329	0.158387
1317.8	0.0336569	0.00689271	0.00534061			1317.8	0.443833	0.201305	0.0753514			1317.8	0.501392	0.344455	0.158455
1318	0.0336689	0.00689491	0.00534247			1318	0.44398	0.201381	0.0753854			1318	0.501553	0.344581	0.158522
1318.2	0.0336808	0.00689711	0.00534433			1318.2	0.444128	0.201457	0.0754194			1318.2	0.501713	0.344707	0.15859
1318.4	0.0336928	0.00689931	0.00534619			1318.4	0.444275	0.201533	0.0754535			1318.4	0.501873	0.344833	0.158657
1318.6	0.0337048	0.0069015	0.00534805			1318.6	0.444422	0.201609	0.0754875			1318.6	0.502033	0.344959	0.158725
1318.8	0.0337167	0.0069037	0.00534991			1318.8	0.444569	0.201685	0.0755215			1318.8	0.502193	0.345085	0.158792
1319	0.0337287	0.00690589	0.00535177			1319	0.444716	0.201761	0.0755554			1319	0.502352	0.34521	0.158859
1319.2	0.0337406	0.00690809	0.00535362			1319.2	0.444863	0.201837	0.0755894			1319.2	0.502512	0.345336	0.158927
1319.4	0.0337525	0.00691028	0.00535548			1319.4	0.445009	0.201913	0.0756234			1319.4	0.502672	0.345462	0.158994
1319.6	0.0337645	0.00691247	0.00535733			1319.6	0.445156	0.201988	0.0756574			1319.6	0.502831	0.345587	0.159061
1319.8	0.0337764	0.00691466	0.00535918			1319.8	0.445303	0.202064	0.0756913			1319.8	0.502991	0.345713	0.159129
1320	0.0337883	0.00691684	0.00536103			1320	0.445449	0.20214	0.0757253			1320	0.50315	0.345838	0.159196
1320.2	0.0338002	0.00691903	0.00536288			1320.2	0.445596	0.202216	0.0757592			1320.2	0.503309	0.345964	0.159263
1320.4	0.0338121	0.00692121	0.00536473			1320.4	0.445742	0.202291	0.0757931			1320.4	0.503468	0.346089	0.159331
1320.6	0.0338241	0.0069234	0.00536658			1320.6	0.445888	0.202367	0.0758271			1320.6	0.503627	0.346214	0.159398
1320.8	0.033836	0.00692558	0.00536843			1320.8	0.446034	0.202442	0.075861			1320.8	0.503786	0.34634	0.159465
1321	0.0338478	0.00692776	0.00537028			1321	0.446181	0.202518	0.0758949			1321	0.503945	0.346465	0.159532
1321.2	0.0338597	0.00692994	0.00537213			1321.2	0.446327	0.202594	0.0759288			1321.2	0.504104	0.34659	0.159599
1321.4	0.0338716	0.00693212	0.00537397			1321.4	0.446473	0.202669	0.0759627			1321.4	0.504262	0.346715	0.159666
1321.6	0.0338835	0.0069343	0.00537582			1321.6	0.446618	0.202745	0.0759966			1321.6	0.504421	0.34684	0.159734
1321.8	0.0338954	0.00693647	0.00537766			1321.8	0.446764	0.20282	0.0760304			1321.8	0.504579	0.346965	0.159801
1322	0.0339072	0.00693865	0.0053795			1322	0.44691	0.202896	0.0760643			1322	0.504738	0.34709	0.159868
1322.2	0.0339191	0.00694082	0.00538134			1322.2	0.447056	0.202971	0.0760982			1322.2	0.504896	0.347215	0.159935
1322.4	0.0339309	0.006943	0.00538318			1322.4	0.447201	0.203046	0.076132			1322.4	0.505054	0.34734	0.160002
1322.6	0.0339428	0.00694517	0.00538502			1322.6	0.447347	0.203122	0.0761659			1322.6	0.505212	0.347464	0.160069
1322.8	0.0339546	0.00694734	0.00538686			1322.8	0.447492	0.203197	0.0761997			1322.8	0.50537	0.347589	0.160136
1323	0.0339665	0.00694951	0.0053887			1323	0.447637	0.203272	0.0762335			1323	0.505528	0.347714	0.160203
1323.2	0.0339783	0.00695167	0.00539054			1323.2	0.447783	0.203347	0.0762674			1323.2	0.505686	0.347838	0.16027
1323.4	0.0339901	0.00695384	0.00539237			1323.4	0.447928	0.203423	0.0763012			1323.4	0.505844	0.347963	0.160337
1323.6	0.034002	0.006956	0.00539421			1323.6	0.448073	0.203498	0.076335			1323.6	0.506002	0.348087	0.160404
1323.8	0.0340138	0.00695817	0.00539604			1323.8	0.448218	0.203573	0.0763688			1323.8	0.506159	0.348212	0.160471
1324	0.0340256	0.00696033	0.00539788			1324	0.448363	0.203648	0.0764026			1324	0.506317	0.348336	0.160537
1324.2	0.0340374	0.00696249	0.00539971			1324.2	0.448508	0.203723	0.0764364			1324.2	0.506474	0.348461	0.160604
1324.4	0.0340492	0.00696465	0.00540154			1324.4	0.448653	0.203798	0.0764702			1324.4	0.506631	0.348585	0.160671
1324.6	0.034061	0.00696681	0.00540337			1324.6	0.448797	0.203873	0.0765039			1324.6	0.506789	0.348709	0.160738
1324.8	0.0340727	0.00696897	0.0054052			1324.8	0.448942	0.203948	0.0765377			1324.8	0.506946	0.348833	0.160805
1325	0.0340845	0.00697112	0.00540703			1325	0.449086	0.204023	0.0765714			1325	0.507103	0.348957	0.160872
1325.2	0.0340963	0.00697328	0.00540886			1325.2	0.449231	0.204098	0.0766052			1325.2	0.50726	0.349081	0.160938
1325.4	0.0341081	0.00697543	0.00541069			1325.4	0.449375	0.204173	0.0766389			1325.4	0.507416	0.349205	0.161005
1325.6	0.0341198	0.00697758	0.00541252			1325.6	0.44952	0.204248	0.0766726			1325.6	0.507573	0.349329	0.161072
1325.8	0.0341316	0.00697974	0.00541434			1325.8	0.449664	0.204323	0.0767064			1325.8	0.50773	0.349453	0.161139
1326	0.0341434	0.00698189	0.00541617			1326	0.449808	0.204398	0.0767401			1326	0.507886	0.349577	0.161205
1326.2	0.0341551	0.00698403	0.00541799			1326.2	0.449952	0.204472	0.0767738			1326.2	0.508043	0.349701	0.161272
1326.4	0.0341668	0.00698618	0.00541981			1326.4	0.450096	0.204547	0.0768075			1326.4	0.508199	0.349824	0.161339
1326.6	0.0341786	0.00698833	0.00542163			1326.6	0.45024	0.204622	0.0768412			1326.6	0.508356	0.349948	0.161405
1326.8	0.0341903	0.00699047	0.00542346			1326.8	0.450384	0.204697	0.0768748			1326.8	0.508512	0.350072	0.161472
1327	0.034202	0.00699262	0.00542528			1327	0.450528	0.204771	0.0769085			1327	0.508668	0.350195	0.161538
1327.2	0.0342138	0.00699476	0.00542709			1327.2	0.450671	0.204846	0.0769422			1327.2	0.508824	0.350319	0.161605
1327.4	0.0342255	0.0069969	0.00542891			1327.4	0.450815	0.204921	0.0769759			1327.4	0.50898	0.350442	0.161671
1327.6	0.0342372	0.00699904	0.00543073			1327.6	0.450959	0.204995	0.0770095			1327.6	0.509136	0.350565	0.161738
1327.8	0.0342489	0.00700118	0.00543255			1327.8	0.451102	0.20507	0.0770432			1327.8	0.509292	0.350689	0.161805
1328	0.0342606	0.00700332	0.00543436			1328	0.451245	0.205144	0.0770768			1328	0.509447	0.350812	0.161871
1328.2	0.0342723	0.00700545	0.00543618			1328.2	0.451389	0.205219	0.0771104			1328.2	0.509603	0.350935	0.161938
1328.4	0.034284	0.00700759	0.00543799			1328.4	0.451532	0.205293	0.077144			1328.4	0.509758	0.351058	0.162004
1328.6	0.0342956	0.00700972	0.0054398			1328.6	0.451675	0.205367	0.0771777			1328.6	0.509914	0.351181	0.16207
1328.8	0.0343073	0.00701186	0.00544162			1328.8	0.451818	0.205442	0.0772113			1328.8	0.510069	0.351304	0.162137
1329	0.034319	0.00701399	0.00544343			1329	0.451961	0.205516	0.0772449			1329	0.510224	0.351427	0.162203
1329.2	0.0343306	0.00701612	0.00544524			1329.2	0.452104	0.20559	0.0772784			1329.2	0.510379	0.35155	0.16227
1329.4	0.0343423	0.00701825	0.00544705			1329.4	0.452247	0.205665	0.077312			1329.4	0.510534	0.351673	0.162336
1329.6	0.034354	0.00702037	0.00544886			1329.6	0.45239	0.205739	0.0773456			1329.6	0.510689	0.351796	0.162402
1329.8	0.0343656	0.0070225	0.00545066			1329.8	0.452532	0.205813	0.0773792			1329.8	0.510844	0.351919	0.162469
1330	0.0343773	0.00702463	0.00545247			1330	0.452675	0.205887	0.0774127			1330	0.510999	0.352042	0.162535
1330.2	0.0343889	0.00702675	0.00545428			1330.2	0.452818	0.205962	0.0774463			1330.2	0.511154	0.352164	0.162601
1330.4	0.0344005	0.00702887	0.00545608			1330.4	0.45296	0.206036	0.0774798			1330.4	0.511308	0.352287	0.162667
1330.6	0.0344122	0.007031	0.00545789			1330.6	0.453102	0.20611	0.0775134			1330.6	0.511463	0.352409	0.162734
1330.8	0.0344238	0.00703312	0.00545969			1330.8	0.453245	0.206184	0.0775469			1330.8	0.511617	0.352532	0.1628
1331	0.0344354	0.00703523	0.00546149			1331	0.453387	0.206258	0.0775804			1331	0.511772	0.352654	0.162866
1331.2	0.034447	0.00703735	0.00546329			1331.2	0.453529	0.206332	0.0776139			1331.2	0.511926	0.352777	0.162932
1331.4	0.0344586	0.00703947	0.00546509			1331.4	0.453671	0.206406	0.0776474			1331.4	0.51208	0.352899	0.162999
1331.6	0.0344702	0.00704159	0.00546689			1331.6	0.453813	0.20648	0.0776809			1331.6	0.512234	0.353021	0.163065
1331.8	0.0344818	0.0070437	0.00546869			1331.8	0.453955	0.206554	0.0777144			1331.8	0.512388	0.353144	0.163131
1332	0.0344934	0.00704581	0.00547049			1332	0.454097	0.206628	0.0777479			1332	0.512542	0.353266	0.163197
1332.2	0.034505	0.00704792	0.00547229			1332.2	0.454239	0.206702	0.0777814			1332.2	0.512696	0.353388	0.163263
1332.4	0.0345166	0.00705004	0.00547408			1332.4	0.454381	0.206775	0.0778148			1332.4	0.512849	0.35351	0.163329
1332.6	0.0345281	0.00705214	0.00547588			1332.6	0.454522	0.206849	0.0778483			1332.6	0.513003	0.353632	0.163395
1332.8	0.0345397	0.00705425	0.00547767			1332.8	0.454664	0.206923	0.0778817			1332.8	0.513157	0.353754	0.163461
1333	0.0345512	0.00705636	0.00547947			1333	0.454805	0.206997	0.0779152			1333	0.51331	0.353876	0.163527
1333.2	0.0345628	0.00705847	0.00548126			1333.2	0.454947	0.20707	0.0779486			1333.2	0.513463	0.353998	0.163593
1333.4	0.0345743	0.00706057	0.00548305			1333.4	0.455088	0.207144	0.077982			1333.4	0.513617	0.354119	0.163659
1333.6	0.0345859	0.00706267	0.00548484			1333.6	0.455229	0.207218	0.0780155			1333.6	0.51377	0.354241	0.163725
1333.8	0.0345974	0.00706478	0.00548663			1333.8	0.45537	0.207291	0.0780489			1333.8	0.513923	0.354363	0.163791
1334	0.034609	0.00706688	0.00548842			1334	0.455511	0.207365	0.0780823			1334	0.514076	0.354485	0.163857
1334.2	0.0346205	0.00706898	0.00549021			1334.2	0.455652	0.207439	0.0781157			1334.2	0.514229	0.354606	0.163923
1334.4	0.034632	0.00707108	0.005492			1334.4	0.455793	0.207512	0.0781491			1334.4	0.514382	0.354728	0.163989
1334.6	0.0346435	0.00707317	0.00549378			1334.6	0.455934	0.207586	0.0781825			1334.6	0.514534	0.354849	0.164055
1334.8	0.034655	0.00707527	0.00549557			1334.8	0.456075	0.207659	0.0782158			1334.8	0.514687	0.354971	0.16412
1335	0.0346666	0.00707736	0.00549735			1335	0.456216	0.207732	0.0782492			1335	0.51484	0.355092	0.164186
1335.2	0.0346781	0.00707946	0.00549914			1335.2	0.456356	0.207806	0.0782826			1335.2	0.514992	0.355213	0.164252
1335.4	0.0346896	0.00708155	0.00550092			1335.4	0.456497	0.207879	0.0783159			1335.4	0.515145	0.355334	0.164318
1335.6	0.034701	0.00708364	0.0055027			1335.6	0.456637	0.207953	0.0783492			1335.6	0.515297	0.355456	0.164384
1335.8	0.0347125	0.00708573	0.00550448			1335.8	0.456778	0.208026	0.0783826			1335.8	0.515449	0.355577	0.164449
1336	0.034724	0.00708782	0.00550626			1336	0.456918	0.208099	0.0784159			1336	0.515601	0.355698	0.164515
1336.2	0.0347355	0.00708991	0.00550804			1336.2	0.457058	0.208172	0.0784492			1336.2	0.515753	0.355819	0.164581
1336.4	0.0347469	0.00709199	0.00550982			1336.4	0.457198	0.208246	0.0784825			1336.4	0.515905	0.35594	0.164646
1336.6	0.0347584	0.00709408	0.0055116			1336.6	0.457339	0.208319	0.0785158			1336.6	0.516057	0.356061	0.164712
1336.8	0.0347699	0.00709616	0.00551338			1336.8	0.457479	0.208392	0.0785491			1336.8	0.516209	0.356182	0.164778
1337	0.0347813	0.00709825	0.00551515			1337	0.457619	0.208465	0.0785824			1337	0.516361	0.356303	0.164843
1337.2	0.0347928	0.00710033	0.00551693			1337.2	0.457758	0.208538	0.0786157			1337.2	0.516512	0.356423	0.164909
1337.4	0.0348042	0.00710241	0.0055187			1337.4	0.457898	0.208611	0.078649			1337.4	0.516664	0.356544	0.164975
1337.6	0.0348156	0.00710449	0.00552047			1337.6	0.458038	0.208684	0.0786822			1337.6	0.516815	0.356665	0.16504
1337.8	0.0348271	0.00710657	0.00552225			1337.8	0.458178	0.208757	0.0787155			1337.8	0.516966	0.356785	0.165106
1338	0.0348385	0.00710864	0.00552402			1338	0.458317	0.20883	0.0787488			1338	0.517118	0.356906	0.165171
1338.2	0.0348499	0.00711072	0.00552579			1338.2	0.458457	0.208903	0.078782			1338.2	0.517269	0.357026	0.165237
1338.4	0.0348613	0.00711279	0.00552756			1338.4	0.458596	0.208976	0.0788152			1338.4	0.51742	0.357147	0.165302
1338.6	0.0348728	0.00711487	0.00552933			1338.6	0.458735	0.209049	0.0788485			1338.6	0.517571	0.357267	0.165368
1338.8	0.0348842	0.00711694	0.0055311			1338.8	0.458875	0.209122	0.0788817			1338.8	0.517722	0.357388	0.165433
1339	0.0348956	0.00711901	0.00553286			1339	0.459014	0.209195	0.0789149			1339	0.517873	0.357508	0.165499
1339.2	0.0349069	0.00712108	0.00553463			1339.2	0.459153	0.209268	0.0789481			1339.2	0.518023	0.357628	0.165564
1339.4	0.0349183	0.00712315	0.00553639			1339.4	0.459292	0.20934	0.0789813			1339.4	0.518174	0.357748	0.165629
1339.6	0.0349297	0.00712521	0.00553816			1339.6	0.459431	0.209413	0.0790145			1339.6	0.518325	0.357868	0.165695
1339.8	0.0349411	0.00712728	0.00553992			1339.8	0.45957	0.209486	0.0790477			1339.8	0.518475	0.357989	0.16576
1340	0.0349525	0.00712935	0.00554169			1340	0.459709	0.209559	0.0790808			1340	0.518625	0.358109	0.165826
1340.2	0.0349638	0.00713141	0.00554345			1340.2	0.459848	0.209631	0.079114			1340.2	0.518776	0.358229	0.165891
1340.4	0.0349752	0.00713347	0.00554521			1340.4	0.459986	0.209704	0.0791472			1340.4	0.518926	0.358348	0.165956
1340.6	0.0349865	0.00713553	0.00554697			1340.6	0.460125	0.209776	0.0791803			1340.6	0.519076	0.358468	0.166021
1340.8	0.0349979	0.00713759	0.00554873			1340.8	0.460263	0.209849	0.0792135			1340.8	0.519226	0.358588	0.166087
1341	0.0350092	0.00713965	0.00555049			1341	0.460402	0.209922	0.0792466			1341	0.519376	0.358708	0.166152
1341.2	0.0350206	0.00714171	0.00555224			1341.2	0.46054	0.209994	0.0792797			1341.2	0.519526	0.358828	0.166217
1341.4	0.0350319	0.00714377	0.005554			1341.4	0.460678	0.210067	0.0793129			1341.4	0.519676	0.358947	0.166282
1341.6	0.0350432	0.00714582	0.00555576			1341.6	0.460817	0.210139	0.079346			1341.6	0.519825	0.359067	0.166348
1341.8	0.0350546	0.00714788	0.00555751			1341.8	0.460955	0.210211	0.0793791			1341.8	0.519975	0.359186	0.166413
1342	0.0350659	0.00714993	0.00555927			1342	0.461093	0.210284	0.0794122			1342	0.520125	0.359306	0.166478
1342.2	0.0350772	0.00715198	0.00556102			1342.2	0.461231	0.210356	0.0794453			1342.2	0.520274	0.359425	0.166543
1342.4	0.0350885	0.00715403	0.00556277			1342.4	0.461369	0.210428	0.0794784			1342.4	0.520423	0.359545	0.166608
1342.6	0.0350998	0.00715608	0.00556452			1342.6	0.461507	0.210501	0.0795114			1342.6	0.520573	0.359664	0.166673
1342.8	0.0351111	0.00715813	0.00556627			1342.8	0.461644	0.210573	0.0795445			1342.8	0.520722	0.359783	0.166738
1343	0.0351224	0.00716018	0.00556802			1343	0.461782	0.210645	0.0795775			1343	0.520871	0.359903	0.166803
1343.2	0.0351337	0.00716222	0.00556977			1343.2	0.46192	0.210717	0.0796106			1343.2	0.52102	0.360022	0.166868
1343.4	0.035145	0.00716427	0.00557152			1343.4	0.462057	0.21079	0.0796436			1343.4	0.521169	0.360141	0.166933
1343.6	0.0351562	0.00716631	0.00557327			1343.6	0.462195	0.210862	0.0796767			1343.6	0.521318	0.36026	0.166998
1343.8	0.0351675	0.00716835	0.00557502			1343.8	0.462332	0.210934	0.0797097			1343.8	0.521466	0.360379	0.167063
1344	0.0351788	0.00717039	0.00557676			1344	0.46247	0.211006	0.0797427			1344	0.521615	0.360498	0.167128
1344.2	0.03519	0.00717243	0.00557851			1344.2	0.462607	0.211078	0.0797758			1344.2	0.521764	0.360617	0.167193
1344.4	0.0352013	0.00717447	0.00558025			1344.4	0.462744	0.21115	0.0798088			1344.4	0.521912	0.360736	0.167258
1344.6	0.0352125	0.00717651	0.00558199			1344.6	0.462881	0.211222	0.0798418			1344.6	0.522061	0.360854	0.167323
1344.8	0.0352238	0.00717855	0.00558373			1344.8	0.463018	0.211294	0.0798747			1344.8	0.522209	0.360973	0.167388
1345	0.035235	0.00718058	0.00558548			1345	0.463155	0.211366	0.0799077			1345	0.522357	0.361092	0.167453
1345.2	0.0352463	0.00718262	0.00558722			1345.2	0.463292	0.211438	0.0799407			1345.2	0.522505	0.361211	0.167518
1345.4	0.0352575	0.00718465	0.00558896			1345.4	0.463429	0.21151	0.0799737			1345.4	0.522653	0.361329	0.167583
1345.6	0.0352687	0.00718668	0.0055907			1345.6	0.463566	0.211582	0.0800066			1345.6	0.522801	0.361448	0.167647
1345.8	0.0352799	0.00718871	0.00559243			1345.8	0.463702	0.211653	0.0800396			1345.8	0.522949	0.361566	0.167712
1346	0.0352911	0.00719074	0.00559417			1346	0.463839	0.211725	0.0800725			1346	0.523097	0.361685	0.167777
1346.2	0.0353023	0.00719277	0.00559591			1346.2	0.463975	0.211797	0.0801055			1346.2	0.523245	0.361803	0.167842
1346.4	0.0353135	0.0071948	0.00559764			1346.4	0.464112	0.211869	0.0801384			1346.4	0.523392	0.361921	0.167907
1346.6	0.0353247	0.00719682	0.00559938			1346.6	0.464248	0.21194	0.0801713			1346.6	0.52354	0.36204	0.167971
1346.8	0.0353359	0.00719885	0.00560111			1346.8	0.464384	0.212012	0.0802042			1346.8	0.523687	0.362158	0.168036
1347	0.0353471	0.00720087	0.00560284			1347	0.464521	0.212084	0.0802371			1347	0.523835	0.362276	0.168101
1347.2	0.0353583	0.00720289	0.00560457			1347.2	0.464657	0.212155	0.08027			1347.2	0.523982	0.362394	0.168165
1347.4	0.0353695	0.00720492	0.00560631			1347.4	0.464793	0.212227	0.0803029			1347.4	0.524129	0.362512	0.16823
1347.6	0.0353806	0.00720694	0.00560804			1347.6	0.464929	0.212298	0.0803358			1347.6	0.524276	0.36263	0.168295
1347.8	0.0353918	0.00720896	0.00560976			1347.8	0.465065	0.21237	0.0803687			1347.8	0.524424	0.362748	0.168359
1348	0.035403	0.00721097	0.00561149			1348	0.465201	0.212442	0.0804016			1348	0.52457	0.362866	0.168424
1348.2	0.0354141	0.00721299	0.00561322			1348.2	0.465336	0.212513	0.0804344			1348.2	0.524717	0.362984	0.168488
1348.4	0.0354253	0.00721501	0.00561495			1348.4	0.465472	0.212584	0.0804673			1348.4	0.524864	0.363102	0.168553
1348.6	0.0354364	0.00721702	0.00561667			1348.6	0.465608	0.212656	0.0805001			1348.6	0.525011	0.363219	0.168617
1348.8	0.0354476	0.00721903	0.0056184			1348.8	0.465743	0.212727	0.080533			1348.8	0.525157	0.363337	0.168682
1349	0.0354587	0.00722104	0.00562012			1349	0.465879	0.212799	0.0805658			1349	0.525304	0.363455	0.168746
1349.2	0.0354698	0.00722306	0.00562185			1349.2	0.466014	0.21287	0.0805986			1349.2	0.52545	0.363572	0.168811
1349.4	0.0354809	0.00722507	0.00562357			1349.4	0.46615	0.212941	0.0806314			1349.4	0.525597	0.36369	0.168875
1349.6	0.035492	0.00722707	0.00562529			1349.6	0.466285	0.213012	0.0806643			1349.6	0.525743	0.363807	0.16894
1349.8	0.0355032	0.00722908	0.00562701			1349.8	0.46642	0.213084	0.0806971			1349.8	0.525889	0.363925	0.169004
1350	0.0355143	0.00723109	0.00562873			1350	0.466555	0.213155	0.0807299			1350	0.526035	0.364042	0.169069
1350.2	0.0355254	0.00723309	0.00563045			1350.2	0.46669	0.213226	0.0807627			1350.2	0.526182	0.36416	0.169133
1350.4	0.0355365	0.0072351	0.00563217			1350.4	0.466825	0.213297	0.0807954			1350.4	0.526327	0.364277	0.169197
1350.6	0.0355476	0.0072371	0.00563389			1350.6	0.46696	0.213368	0.0808282			1350.6	0.526473	0.364394	0.169262
1350.8	0.0355586	0.0072391	0.0056356			1350.8	0.467095	0.213439	0.080861			1350.8	0.526619	0.364511	0.169326
1351	0.0355697	0.0072411	0.00563732			1351	0.46723	0.21351	0.0808937			1351	0.526765	0.364628	0.16939
1351.2	0.0355808	0.0072431	0.00563903			1351.2	0.467365	0.213581	0.0809265			1351.2	0.52691	0.364746	0.169455
1351.4	0.0355919	0.0072451	0.00564075			1351.4	0.467499	0.213652	0.0809592			1351.4	0.527056	0.364863	0.169519
1351.6	0.0356029	0.0072471	0.00564246			1351.6	0.467634	0.213723	0.0809919			1351.6	0.527201	0.36498	0.169583
1351.8	0.035614	0.00724909	0.00564417			1351.8	0.467768	0.213794	0.0810247			1351.8	0.527347	0.365096	0.169647
1352	0.035625	0.00725109	0.00564589			1352	0.467903	0.213865	0.0810574			1352	0.527492	0.365213	0.169712
1352.2	0.0356361	0.00725308	0.0056476			1352.2	0.468037	0.213936	0.0810901			1352.2	0.527637	0.36533	0.169776
1352.4	0.0356471	0.00725507	0.00564931			1352.4	0.468171	0.214007	0.0811228			1352.4	0.527782	0.365447	0.16984
1352.6	0.0356582	0.00725706	0.00565101			1352.6	0.468305	0.214078	0.0811555			1352.6	0.527927	0.365564	0.169904
1352.8	0.0356692	0.00725905	0.00565272			1352.8	0.468439	0.214149	0.0811882			1352.8	0.528072	0.36568	0.169968
1353	0.0356802	0.00726104	0.00565443			1353	0.468573	0.214219	0.0812209			1353	0.528217	0.365797	0.170032
1353.2	0.0356913	0.00726303	0.00565614			1353.2	0.468707	0.21429	0.0812535			1353.2	0.528362	0.365913	0.170096
1353.4	0.0357023	0.00726502	0.00565784			1353.4	0.468841	0.214361	0.0812862			1353.4	0.528507	0.36603	0.17016
1353.6	0.0357133	0.007267	0.00565955			1353.6	0.468975	0.214431	0.0813189			1353.6	0.528651	0.366146	0.170225
1353.8	0.0357243	0.00726899	0.00566125			1353.8	0.469109	0.214502	0.0813515			1353.8	0.528796	0.366263	0.170289
1354	0.0357353	0.00727097	0.00566295			1354	0.469243	0.214573	0.0813842			1354	0.52894	0.366379	0.170353
1354.2	0.0357463	0.00727295	0.00566466			1354.2	0.469376	0.214643	0.0814168			1354.2	0.529085	0.366495	0.170417
1354.4	0.0357573	0.00727493	0.00566636			1354.4	0.46951	0.214714	0.0814494			1354.4	0.529229	0.366612	0.170481
1354.6	0.0357683	0.00727691	0.00566806			1354.6	0.469643	0.214784	0.081482			1354.6	0.529373	0.366728	0.170545
1354.8	0.0357793	0.00727889	0.00566976			1354.8	0.469777	0.214855	0.0815147			1354.8	0.529517	0.366844	0.170609
1355	0.0357902	0.00728087	0.00567146			1355	0.46991	0.214925	0.0815473			1355	0.529661	0.36696	0.170672
1355.2	0.0358012	0.00728284	0.00567316			1355.2	0.470043	0.214996	0.0815799			1355.2	0.529805	0.367076	0.170736
1355.4	0.0358122	0.00728482	0.00567485			1355.4	0.470176	0.215066	0.0816125			1355.4	0.529949	0.367192	0.1708
1355.6	0.0358231	0.00728679	0.00567655			1355.6	0.470309	0.215137	0.081645			1355.6	0.530093	0.367308	0.170864
1355.8	0.0358341	0.00728877	0.00567825			1355.8	0.470442	0.215207	0.0816776			1355.8	0.530237	0.367424	0.170928
1356	0.0358451	0.00729074	0.00567994			1356	0.470575	0.215277	0.0817102			1356	0.53038	0.36754	0.170992
1356.2	0.035856	0.00729271	0.00568163			1356.2	0.470708	0.215348	0.0817427			1356.2	0.530524	0.367656	0.171056
1356.4	0.0358669	0.00729468	0.00568333			1356.4	0.470841	0.215418	0.0817753			1356.4	0.530667	0.367771	0.171119
1356.6	0.0358779	0.00729665	0.00568502			1356.6	0.470974	0.215488	0.0818078			1356.6	0.53081	0.367887	0.171183
1356.8	0.0358888	0.00729861	0.00568671			1356.8	0.471107	0.215558	0.0818404			1356.8	0.530954	0.368003	0.171247
1357	0.0358997	0.00730058	0.0056884			1357	0.471239	0.215628	0.0818729			1357	0.531097	0.368118	0.171311
1357.2	0.0359106	0.00730255	0.00569009			1357.2	0.471372	0.215699	0.0819054			1357.2	0.53124	0.368234	0.171374
1357.4	0.0359216	0.00730451	0.00569178			1357.4	0.471504	0.215769	0.0819379			1357.4	0.531383	0.368349	0.171438
1357.6	0.0359325	0.00730647	0.00569347			1357.6	0.471637	0.215839	0.0819705			1357.6	0.531526	0.368465	0.171502
1357.8	0.0359434	0.00730843	0.00569516			1357.8	0.471769	0.215909	0.082003			1357.8	0.531669	0.36858	0.171566
1358	0.0359543	0.00731039	0.00569684			1358	0.471901	0.215979	0.0820354			1358	0.531812	0.368695	0.171629
1358.2	0.0359652	0.00731235	0.00569853			1358.2	0.472033	0.216049	0.0820679			1358.2	0.531954	0.368811	0.171693
1358.4	0.0359761	0.00731431	0.00570021			1358.4	0.472165	0.216119	0.0821004			1358.4	0.532097	0.368926	0.171756
1358.6	0.0359869	0.00731627	0.0057019			1358.6	0.472297	0.216189	0.0821329			1358.6	0.53224	0.369041	0.17182
1358.8	0.0359978	0.00731822	0.00570358			1358.8	0.472429	0.216259	0.0821653			1358.8	0.532382	0.369156	0.171884
1359	0.0360087	0.00732018	0.00570526			1359	0.472561	0.216329	0.0821978			1359	0.532524	0.369271	0.171947
1359.2	0.0360196	0.00732213	0.00570694			1359.2	0.472693	0.216398	0.0822303			1359.2	0.532667	0.369386	0.172011
[truncated: 10,003 more rows]

## Sheet: Figure 3f
0	400	800	1600
64.2	36.7	29.2	31.7
64	38.8	29.1	30.9
62.9	39.3	32.7	34.4

## Sheet: Figure 5a
Time (ns)	RMSD (nm)		Residue	RMSF (nm)
0	0.0005003		1	0.4958
0.01	0.100307		2	0.3794
0.02	0.108561		3	0.218
0.03	0.108624		4	0.139
0.04	0.106259		5	0.1201
0.05	0.112912		6	0.1238
0.06	0.110623		7	0.1593
0.07	0.113194		8	0.1668
0.08	0.111235		9	0.1998
0.09	0.120563		10	0.2311
0.1	0.120506		11	0.2248
0.11	0.116814		12	0.2288
0.12	0.11248		13	0.2369
0.13	0.110349		14	0.2849
0.14	0.117844		15	0.2606
0.15	0.112102		16	0.2211
0.16	0.113322		17	0.2164
0.17	0.124632		18	0.2179
0.18	0.12191		19	0.2336
0.19	0.118455		20	0.2599
0.2	0.131219		21	0.2419
0.21	0.134201		22	0.2181
0.22	0.137035		23	0.2141
0.23	0.125588		24	0.2007
0.24	0.12137		25	0.2122
0.25	0.124055		26	0.2188
0.26	0.127908		27	0.2454
0.27	0.127748		28	0.1815
0.28	0.126637		29	0.1443
0.29	0.117567		30	0.16
0.3	0.133789		31	0.2019
0.31	0.123111		32	0.2638
0.32	0.121222		33	0.2696
0.33	0.126401		34	0.2052
0.34	0.119305		35	0.1721
0.35	0.123126		36	0.145
0.36	0.123405		37	0.1275
0.37	0.13285		38	0.1292
0.38	0.131008		39	0.1228
0.39	0.132414		40	0.1055
0.4	0.129341		41	0.1017
0.41	0.130813		42	0.1105
0.42	0.132811		43	0.1106
0.43	0.124142		44	0.1032
0.44	0.129732		45	0.115
0.45	0.13092		46	0.1279
0.46	0.14016		47	0.1243
0.47	0.138515		48	0.1289
0.48	0.132408		49	0.1494
0.49	0.133439		50	0.1486
0.5	0.127446		51	0.1439
0.51	0.135329		52	0.1847
0.52	0.122364		53	0.2293
0.53	0.131326		54	0.2482
0.54	0.131216		55	0.2085
0.55	0.125768		56	0.2545
0.56	0.13376		57	0.2479
0.57	0.131722		58	0.197
0.58	0.135083		59	0.1782
0.59	0.133212		60	0.1678
0.6	0.136739		61	0.1539
0.61	0.13606		62	0.1444
0.62	0.132926		63	0.1471
0.63	0.129876		64	0.1469
0.64	0.130198		65	0.1356
0.65	0.129341		66	0.1282
0.66	0.126917		67	0.1476
0.67	0.127633		68	0.1539
0.68	0.135304		69	0.1517
0.69	0.134248		70	0.1631
0.7	0.132161		71	0.1495
0.71	0.13547		72	0.1279
0.72	0.146896		73	0.122
0.73	0.13423		74	0.1279
0.74	0.131431		75	0.134
0.75	0.134048		76	0.1542
0.76	0.138504		77	0.1833
0.77	0.134817		78	0.1662
0.78	0.144256		79	0.1536
0.79	0.127907		80	0.159
0.8	0.131302		81	0.1615
0.81	0.131147		82	0.1828
0.82	0.129492		83	0.1851
0.83	0.131817		84	0.1638
0.84	0.125735		85	0.1531
0.85	0.132062		86	0.144
0.86	0.130297		87	0.1407
0.87	0.146258		88	0.1441
0.88	0.135874		89	0.1654
0.89	0.140903		90	0.1883
0.9	0.136363		91	0.2387
0.91	0.132118		92	0.2801
0.92	0.138969		93	0.2835
0.93	0.132989		94	0.1813
0.94	0.144043		95	0.1491
0.95	0.145904		96	0.1593
0.96	0.149922		97	0.1619
0.97	0.150699		98	0.1472
0.98	0.14366		99	0.1403
0.99	0.149091		100	0.143
1	0.14756		101	0.1469
1.01	0.145846		102	0.1522
1.02	0.142742		103	0.1611
1.03	0.141026		104	0.161
1.04	0.1493		105	0.1602
1.05	0.153515		106	0.172
1.06	0.141742		107	0.1689
1.07	0.136985		108	0.2007
1.08	0.142112		109	0.1837
1.09	0.13312		110	0.163
1.1	0.140141		111	0.1569
1.11	0.136354		112	0.1601
1.12	0.138069		113	0.1528
1.13	0.136839		114	0.151
1.14	0.136333		115	0.1606
1.15	0.139796		116	0.1772
1.16	0.139394		117	0.2138
1.17	0.138567		118	0.2367
1.18	0.140414		119	0.2618
1.19	0.1343		120	0.2892
1.2	0.13882		121	0.3685
1.21	0.151838		122	0.3392
1.22	0.159425		123	0.3584
1.23	0.154012		124	0.3027
1.24	0.144801		125	0.2239
1.25	0.139569		126	0.2074
1.26	0.145434		127	0.1879
1.27	0.147679		128	0.1732
1.28	0.148219		129	0.1648
1.29	0.162264		130	0.1487
1.3	0.147283		131	0.1171
1.31	0.148541		132	0.1152
1.32	0.15054		133	0.1087
1.33	0.140968		134	0.1144
1.34	0.141462		135	0.1244
1.35	0.141081		136	0.1298
1.36	0.128905		137	0.1418
1.37	0.139561		138	0.1214
1.38	0.126804		139	0.1199
1.39	0.147727		140	0.1121
1.4	0.140846		141	0.1274
1.41	0.145767		142	0.1335
1.42	0.148909		143	0.1409
1.43	0.142476		144	0.1619
1.44	0.134266		145	0.1602
1.45	0.142922		146	0.1931
1.46	0.15101		147	0.2182
1.47	0.141884		148	0.187
1.48	0.143143		149	0.1768
1.49	0.136131		150	0.151
1.5	0.137185		151	0.1312
1.51	0.141674		152	0.1248
1.52	0.145575		153	0.1116
1.53	0.134543		154	0.1188
1.54	0.134528		155	0.1248
1.55	0.129408		156	0.1392
1.56	0.126605		157	0.1441
1.57	0.128408		158	0.1538
1.58	0.133588		159	0.2007
1.59	0.136773		160	0.2105
1.6	0.137221		161	0.2124
1.61	0.136321		162	0.25
1.62	0.137389		163	0.2322
1.63	0.127016		164	0.3155
1.64	0.124938		165	0.2473
1.65	0.134227		166	0.1675
1.66	0.13509		167	0.1327
1.67	0.135309		168	0.12
1.68	0.132558		169	0.1288
1.69	0.137796		170	0.1223
1.7	0.132158		171	0.1203
1.71	0.141794		172	0.1256
1.72	0.144921		173	0.1267
1.73	0.142644		174	0.1184
1.74	0.144604		175	0.1275
1.75	0.145601		176	0.1005
1.76	0.148368		177	0.1013
1.77	0.149861		178	0.0908
1.78	0.147316		179	0.0952
1.79	0.144167		180	0.1224
1.8	0.14507		181	0.1504
1.81	0.144844		182	0.1372
1.82	0.141536		183	0.1005
1.83	0.155047		184	0.0882
1.84	0.149231		185	0.0914
1.85	0.139353		186	0.0974
1.86	0.141532		187	0.1046
1.87	0.142398		188	0.1025
1.88	0.146891		189	0.108
1.89	0.146852		190	0.1105
1.9	0.152632		191	0.1308
1.91	0.145484		192	0.1689
1.92	0.13761		193	0.2503
1.93	0.140625		194	0.2933
1.94	0.143599		195	0.2901
1.95	0.142192		196	0.3244
1.96	0.140031		197	0.2999
1.97	0.137761		198	0.2725
1.98	0.141542		199	0.2618
1.99	0.142278		200	0.2378
2	0.143527		201	0.1992
2.01	0.139332		202	0.1576
2.02	0.144756		203	0.1526
2.03	0.134795		204	0.1793
2.04	0.143637		205	0.1745
2.05	0.145916		206	0.1405
2.06	0.143326		207	0.1374
2.07	0.141882		208	0.1315
2.08	0.142427		209	0.1112
2.09	0.144232		210	0.1005
2.1	0.138336		211	0.0889
2.11	0.137605		212	0.0875
2.12	0.141254		213	0.0912
2.13	0.141201		214	0.1187
2.14	0.138606		215	0.1415
2.15	0.145812		216	0.1993
2.16	0.14642		217	0.1888
2.17	0.140869		218	0.2158
2.18	0.142742		219	0.1938
2.19	0.148335		220	0.2045
2.2	0.1469		221	0.1909
2.21	0.143205		222	0.1382
2.22	0.143969		223	0.1146
2.23	0.148407		224	0.1138
2.24	0.139987		225	0.1125
2.25	0.145015		226	0.1129
2.26	0.1365		227	0.1713
2.27	0.136876		228	0.1923
2.28	0.140387		229	0.2229
2.29	0.144581		230	0.2623
2.3	0.137299		231	0.2261
2.31	0.145422		232	0.2132
2.32	0.14415		233	0.2138
2.33	0.146295		234	0.1901
2.34	0.139949		235	0.1865
2.35	0.141285		236	0.1542
2.36	0.143475		237	0.1352
2.37	0.139026		238	0.1071
2.38	0.142098		239	0.102
2.39	0.14498		240	0.0965
2.4	0.139058		241	0.113
2.41	0.141033		242	0.1585
2.42	0.142566		243	0.1773
2.43	0.147243		244	0.1816
2.44	0.145414		245	0.1777
2.45	0.141677		246	0.1375
2.46	0.149458		247	0.1065
2.47	0.148166		248	0.1026
2.48	0.141287		249	0.1071
2.49	0.150169		250	0.1328
2.5	0.156532		251	0.1671
2.51	0.142462		252	0.2307
2.52	0.147842		253	0.2733
2.53	0.151804		254	0.2575
2.54	0.143813		255	0.2135
2.55	0.156715		256	0.2163
2.56	0.143903		257	0.2701
2.57	0.151597		258	0.2675
2.58	0.153744		259	0.2185
2.59	0.149815		260	0.1882
2.6	0.150708		261	0.1606
2.61	0.153774		262	0.1375
2.62	0.144244		263	0.1324
2.63	0.149092		264	0.121
2.64	0.152806		265	0.1293
2.65	0.149135		266	0.1573
2.66	0.153966		267	0.2157
2.67	0.14737		268	0.3093
2.68	0.154567		269	0.3404
2.69	0.150943		270	0.3273
2.7	0.155916		271	0.3575
2.71	0.156781		272	0.3092
2.72	0.157585		273	0.2193
2.73	0.1493		274	0.2438
2.74	0.150111		275	0.2252
2.75	0.153856		276	0.1922
2.76	0.159386		277	0.1686
2.77	0.145533		278	0.1439
2.78	0.152563		279	0.173
2.79	0.14764		280	0.1766
2.8	0.15032		281	0.1684
2.81	0.151745		282	0.1742
2.82	0.147398		283	0.1819
2.83	0.153737		284	0.208
2.84	0.145662		285	0.2575
2.85	0.144452		286	0.2531
2.86	0.146482		287	0.2508
2.87	0.154825		288	0.2405
2.88	0.145728		289	0.2027
2.89	0.143038		290	0.1899
2.9	0.138796		291	0.1876
2.91	0.143464		292	0.1833
2.92	0.143462		293	0.1741
2.93	0.143412		294	0.1769
2.94	0.143264		295	0.172
2.95	0.14059		296	0.1729
2.96	0.142101		297	0.1881
2.97	0.148549		298	0.1915
2.98	0.148178		299	0.1967
2.99	0.149151		300	0.1946
3	0.152477		301	0.1863
3.01	0.144029		302	0.1869
3.02	0.145262		303	0.1937
3.03	0.145435		304	0.201
3.04	0.151614		305	0.2122
3.05	0.139479		306	0.2339
3.06	0.140446		307	0.2577
3.07	0.14238		308	0.2902
3.08	0.14221		309	0.2827
3.09	0.144924		310	0.2852
3.1	0.149556		311	0.2618
3.11	0.148096		312	0.2551
3.12	0.150261		313	0.2483
3.13	0.14935		314	0.2383
3.14	0.144025		315	0.2267
3.15	0.144715		316	0.224
3.16	0.149707		317	0.2133
3.17	0.146316		318	0.2205
3.18	0.148748		319	0.2142
3.19	0.142903		320	0.2772
3.2	0.145447		321	0.3198
3.21	0.144275		322	0.3025
3.22	0.142607		323	0.3005
3.23	0.147539		324	0.2796
3.24	0.159814		325	0.2643
3.25	0.148096		326	0.2716
3.26	0.157973		327	0.2824
3.27	0.154355		328	0.286
3.28	0.148288		329	0.277
3.29	0.148703		330	0.2728
3.3	0.155035		331	0.2701
3.31	0.145162		332	0.2939
3.32	0.148712		333	0.2483
3.33	0.147655		334	0.2254
3.34	0.143181		335	0.2112
3.35	0.140282		336	0.199
3.36	0.144763		337	0.1782
3.37	0.140768		338	0.1778
3.38	0.144687		339	0.1901
3.39	0.144283		340	0.1857
3.4	0.140422		341	0.1756
3.41	0.15113		342	0.1783
3.42	0.14275		343	0.1688
3.43	0.146333		344	0.1582
3.44	0.140932		345	0.1577
3.45	0.144137		346	0.1639
3.46	0.148234		347	0.1628
3.47	0.148748		348	0.1712
3.48	0.14087		349	0.1781
3.49	0.148902		350	0.2037
3.5	0.143752		351	0.2187
3.51	0.146325		352	0.2358
3.52	0.144756		353	0.2241
3.53	0.149857		354	0.2057
3.54	0.147729		355	0.1761
3.55	0.151521		356	0.1651
3.56	0.15381		357	0.1491
3.57	0.158217		358	0.1462
3.58	0.156326		359	0.1462
3.59	0.153448		360	0.1486
3.6	0.15457		361	0.1596
3.61	0.154929		362	0.175
3.62	0.153838		363	0.2105
3.63	0.15954		364	0.1965
3.64	0.15215		365	0.2002
3.65	0.154157		366	0.1832
3.66	0.158135		367	0.1686
3.67	0.153119		368	0.1476
3.68	0.156051		369	0.1535
3.69	0.153642		370	0.1461
3.7	0.153385		371	0.16
3.71	0.148599		372	0.1546
3.72	0.155347		373	0.1511
3.73	0.156319		374	0.1778
3.74	0.156695		375	0.1822
3.75	0.161447		376	0.169
3.76	0.161242		377	0.1727
3.77	0.155103		378	0.2011
3.78	0.152788		379	0.1959
3.79	0.157377		380	0.1894
3.8	0.157054		381	0.1859
3.81	0.160933		382	0.1829
3.82	0.161386		383	0.198
3.83	0.163728		384	0.2298
3.84	0.160055		385	0.2163
3.85	0.167914		386	0.2039
3.86	0.164447		387	0.2217
3.87	0.173793		388	0.1728
3.88	0.163521		389	0.1596
3.89	0.168178		390	0.1664
3.9	0.159163		391	0.1567
3.91	0.16143		392	0.1507
3.92	0.157838		393	0.145
3.93	0.15549		394	0.1407
3.94	0.152005		395	0.1454
3.95	0.154389		396	0.1562
3.96	0.147623		397	0.1702
3.97	0.154767		398	0.1665
3.98	0.150997		399	0.1862
3.99	0.149199		400	0.1643
4	0.144648		401	0.1521
4.01	0.149418		402	0.1514
4.02	0.144193		403	0.1612
4.03	0.145012		404	0.1671
4.04	0.158477		405	0.1372
4.05	0.153395		406	0.1371
4.06	0.157128		407	0.1954
4.07	0.155576		408	0.2253
4.08	0.157383		409	0.213
4.09	0.149366		410	0.1973
4.1	0.151939		411	0.201
4.11	0.158064		412	0.2272
4.12	0.152974		413	0.1707
4.13	0.152838		414	0.182
4.14	0.157991		415	0.1775
4.15	0.153749		416	0.1527
4.16	0.155864		417	0.1413
4.17	0.156363		418	0.1368
4.18	0.152728		419	0.1402
4.19	0.151639		420	0.1475
4.2	0.152797		421	0.1392
4.21	0.164854		422	0.1746
4.22	0.158818		423	0.2424
4.23	0.161248		424	0.2633
4.24	0.160502		425	0.2221
4.25	0.156772		426	0.1991
4.26	0.157305		427	0.2031
4.27	0.152818		428	0.1954
4.28	0.154883		429	0.1931
4.29	0.148498		430	0.1733
4.3	0.15579		431	0.1641
4.31	0.153835		432	0.1687
4.32	0.154503		433	0.1699
4.33	0.152861		434	0.1696
4.34	0.154682		435	0.1578
4.35	0.151759		436	0.1594
4.36	0.150549		437	0.1874
4.37	0.151906		438	0.275
4.38	0.149584		439	0.365
4.39	0.155113		440	0.4352
4.4	0.15601		441	0.4554
4.41	0.168202		442	0.4266
4.42	0.163067		443	0.3712
4.43	0.147234		444	0.2301
4.44	0.153931		445	0.1664
4.45	0.154974		446	0.1636
4.46	0.156098		447	0.1436
4.47	0.160978		448	0.1556
4.48	0.160855		449	0.1556
4.49	0.156268		450	0.1555
4.5	0.158366		451	0.1616
4.51	0.150846		452	0.1673
4.52	0.15503		453	0.1792
4.53	0.15793		454	0.2207
4.54	0.155715		455	0.2662
4.55	0.154908		456	0.2176
4.56	0.151683		457	0.1865
4.57	0.158843		458	0.172
4.58	0.164178		459	0.1638
4.59	0.171754		460	0.148
4.6	0.16239		461	0.1357
4.61	0.162036		462	0.1207
4.62	0.159861		463	0.1142
4.63	0.154867		464	0.1054
4.64	0.164596		465	0.1204
4.65	0.159353		466	0.1254
4.66	0.15793		467	0.1147
4.67	0.153702		468	0.1402
4.68	0.152543		469	0.1497
4.69	0.154695		470	0.1243
4.7	0.154402		471	0.1181
4.71	0.153684		472	0.1571
4.72	0.149719		473	0.1628
4.73	0.15197		474	0.1166
4.74	0.159234		475	0.1362
4.75	0.157101		476	0.1546
4.76	0.160086		477	0.1743
4.77	0.163464		478	0.1736
4.78	0.168097		479	0.1513
4.79	0.156999		480	0.1564
4.8	0.161677		481	0.1473
4.81	0.155131		482	0.1336
4.82	0.152234		483	0.1541
4.83	0.156819		484	0.1661
4.84	0.154839		485	0.1415
4.85	0.152033		486	0.14
4.86	0.15247		487	0.1567
4.87	0.151246		488	0.1632
4.88	0.157052		489	0.1694
4.89	0.156185		490	0.1782
4.9	0.157725		491	0.1645
4.91	0.151864		492	0.1466
4.92	0.152728		493	0.1345
4.93	0.155086		494	0.1241
4.94	0.155306		495	0.1404
4.95	0.150262		496	0.1464
4.96	0.150785		497	0.1576
4.97	0.150755		498	0.1481
4.98	0.14491		499	0.1432
4.99	0.145852		500	0.1223
5	0.15037		501	0.1472
5.01	0.155491		502	0.1401
5.02	0.159873		503	0.1806
5.03	0.153414		504	0.1807
5.04	0.149013		505	0.1617
5.05	0.148787		506	0.1547
5.06	0.149185		507	0.141
5.07	0.152472		508	0.1363
5.08	0.154885		509	0.1444
5.09	0.152407		510	0.1508
5.1	0.158484		511	0.1497
5.11	0.156262		512	0.1416
5.12	0.146798		513	0.1385
5.13	0.155999		514	0.142
5.14	0.154625		515	0.1528
5.15	0.145335		516	0.1495
5.16	0.153125		517	0.1456
5.17	0.152556		518	0.1498
5.18	0.151368		519	0.1593
5.19	0.154269		520	0.1485
5.2	0.152301		521	0.137
5.21	0.14812		522	0.1394
5.22	0.152274		523	0.1391
5.23	0.159134		524	0.124
5.24	0.153118		525	0.112
5.25	0.160909		526	0.1207
5.26	0.154474		527	0.1258
5.27	0.157303		528	0.1164
5.28	0.159988		529	0.1143
5.29	0.149178		530	0.1254
5.3	0.153358		531	0.1309
5.31	0.149477		532	0.1361
5.32	0.153714		533	0.1527
5.33	0.145701		534	0.1633
5.34	0.151253		535	0.163
5.35	0.152422		536	0.1524
5.36	0.160187		537	0.1408
5.37	0.157768		538	0.1331
5.38	0.155092		539	0.136
5.39	0.152525		540	0.1322
5.4	0.157291		541	0.117
5.41	0.150345		542	0.1118
5.42	0.14888		543	0.1032
5.43	0.149723		544	0.0997
5.44	0.148848		545	0.1072
5.45	0.155392		546	0.1111
5.46	0.156655		547	0.1251
5.47	0.152732		548	0.1157
5.48	0.16166		549	0.1072
5.49	0.155126		550	0.1199
5.5	0.153306		551	0.1153
5.51	0.160714		552	0.119
5.52	0.155686		553	0.1225
5.53	0.165577		554	0.107
5.54	0.15679		555	0.0992
5.55	0.157403		556	0.1052
5.56	0.154067		557	0.1008
5.57	0.154319		558	0.0957
5.58	0.151865		559	0.1023
5.59	0.147812		560	0.1123
5.6	0.15322		561	0.1058
5.61	0.159225		562	0.1012
5.62	0.164992		563	0.1127
5.63	0.155784		564	0.1068
5.64	0.16235		565	0.0988
5.65	0.164355		566	0.102
5.66	0.162209		567	0.0934
5.67	0.160374		568	0.0907
5.68	0.164312		569	0.0965
5.69	0.159843		570	0.1012
5.7	0.158885		571	0.1123
5.71	0.15644		572	0.1077
5.72	0.150657		573	0.1143
5.73	0.153397		574	0.1064
5.74	0.158476		575	0.0977
5.75	0.161411		576	0.1135
5.76	0.157123		577	0.1216
5.77	0.147371		578	0.1157
5.78	0.143472		579	0.1218
5.79	0.151877		580	0.1152
5.8	0.154357		581	0.1736
5.81	0.154353		582	0.1687
5.82	0.146583		583	0.1402
5.83	0.142382		584	0.1776
5.84	0.15034		585	0.1746
5.85	0.154007		586	0.1673
5.86	0.153803		587	0.1605
5.87	0.157169		588	0.1561
5.88	0.1598		589	0.1334
5.89	0.159206		590	0.1353
5.9	0.155425		591	0.1431
5.91	0.162913		592	0.1339
5.92	0.162345		593	0.1354
5.93	0.163373		594	0.1426
5.94	0.163299		595	0.1474
5.95	0.151902		596	0.1528
5.96	0.151161		597	0.1839
5.97	0.1548		598	0.1924
5.98	0.153966		599	0.2044
5.99	0.158241		600	0.1942
6	0.154576		601	0.169
6.01	0.156386		602	0.1595
6.02	0.16697		603	0.1537
6.03	0.158769		604	0.1372
6.04	0.164676		605	0.1298
6.05	0.157545		606	0.1297
6.06	0.159937		607	0.1273
6.07	0.162284		608	0.1318
6.08	0.161189		609	0.1282
6.09	0.15755		610	0.1395
6.1	0.159194		611	0.1453
6.11	0.153434		612	0.1492
6.12	0.157436		613	0.1497
6.13	0.156252		614	0.1536
6.14	0.163982		615	0.1675
6.15	0.165081		616	0.1971
6.16	0.162385		617	0.1968
6.17	0.157817		618	0.1645
6.18	0.15981		619	0.1238
6.19	0.157566		620	0.0943
6.2	0.158899		621	0.0868
6.21	0.158521		622	0.0857
6.22	0.158806		623	0.0919
6.23	0.161604		624	0.0942
6.24	0.17081		625	0.0962
6.25	0.165685		626	0.0958
6.26	0.171096		627	0.0929
6.27	0.162051		628	0.0944
6.28	0.157597		629	0.0929
6.29	0.161217		630	0.0902
6.3	0.150778		631	0.0988
6.31	0.152011		632	0.1138
6.32	0.161469		633	0.1101
6.33	0.163095		634	0.105
6.34	0.161398		635	0.0976
6.35	0.157219		636	0.0927
6.36	0.154139		637	0.088
6.37	0.151883		638	0.1053
6.38	0.160301		639	0.1095
6.39	0.161164		640	0.0857
6.4	0.164263		641	0.0872
6.41	0.157714		642	0.1051
6.42	0.157514		643	0.0983
6.43	0.156477		644	0.0839
6.44	0.156148		645	0.095
6.45	0.158498		646	0.1042
6.46	0.157508		647	0.0957
6.47	0.151975		648	0.0963
6.48	0.154299		649	0.1118
6.49	0.151699		650	0.1237
6.5	0.149741		651	0.1597
6.51	0.157997		652	0.2161
6.52	0.153969		653	0.235
6.53	0.14959		654	0.1527
6.54	0.151105		655	0.1245
6.55	0.146733		656	0.1174
6.56	0.154122		657	0.1126
6.57	0.154916		658	0.1067
6.58	0.16001		659	0.1004
6.59	0.153646		660	0.0942
6.6	0.151235		661	0.09
6.61	0.158852		662	0.0918
6.62	0.151918		663	0.1011
6.63	0.151522		664	0.1041
6.64	0.159069		665	0.0955
6.65	0.151352		666	0.1107
6.66	0.154137		667	0.1824
6.67	0.149261		668	0.2234
6.68	0.149588		669	0.2357
6.69	0.150208		670	0.2237
6.7	0.153268		671	0.1716
6.71	0.159616		672	0.1513
6.72	0.15601		673	0.1487
6.73	0.15289		674	0.131
6.74	0.156912		675	0.1178
6.75	0.151392		676	0.129
6.76	0.151064		677	0.1318
6.77	0.158044		678	0.1191
6.78	0.168463		679	0.1148
6.79	0.164943		680	0.1243
6.8	0.167707		681	0.123
6.81	0.15882		682	0.1095
6.82	0.160664		683	0.1059
6.83	0.163065		684	0.1163
6.84	0.161223		685	0.1165
6.85	0.155499		686	0.1041
6.86	0.150766		687	0.1073
6.87	0.153984		688	0.121
6.88	0.16343		689	0.1176
6.89	0.159475		690	0.1098
6.9	0.163549		691	0.1159
6.91	0.161672		692	0.1347
6.92	0.176326		693	0.1643
6.93	0.178528		694	0.193
6.94	0.181012		695	0.2118
6.95	0.162303		696	0.2553
6.96	0.159378		697	0.3501
6.97	0.163005
6.98	0.162164
6.99	0.168276
7	0.171149
7.01	0.171795
7.02	0.174535
7.03	0.179215
7.04	0.181715
7.05	0.177422
7.06	0.166993
7.07	0.173375
7.08	0.170765
7.09	0.176878
7.1	0.169087
7.11	0.167788
7.12	0.17042
7.13	0.169116
7.14	0.173919
7.15	0.162971
7.16	0.16011
7.17	0.165946
7.18	0.169393
7.19	0.16959
7.2	0.164063
7.21	0.165201
7.22	0.163361
7.23	0.163504
7.24	0.166775
7.25	0.173021
7.26	0.159631
7.27	0.16661
7.28	0.159167
7.29	0.160222
7.3	0.161218
7.31	0.154362
7.32	0.162717
7.33	0.166548
7.34	0.16597
7.35	0.160399
7.36	0.174039
7.37	0.166143
7.38	0.170019
7.39	0.167863
7.4	0.172319
7.41	0.175627
7.42	0.174795
7.43	0.1699
7.44	0.174108
7.45	0.167677
7.46	0.168391
7.47	0.174604
7.48	0.17619
7.49	0.173131
7.5	0.178068
7.51	0.177554
7.52	0.17578
7.53	0.171251
7.54	0.174373
7.55	0.17471
7.56	0.178417
7.57	0.176973
7.58	0.174844
7.59	0.174662
7.6	0.177733
7.61	0.181078
7.62	0.171085
7.63	0.174829
7.64	0.172637
7.65	0.18171
7.66	0.164921
7.67	0.171736
7.68	0.173515
7.69	0.169847
7.7	0.174961
7.71	0.170078
7.72	0.17471
7.73	0.171174
7.74	0.168985
7.75	0.170119
7.76	0.169278
7.77	0.16632
7.78	0.173739
7.79	0.171055
7.8	0.176597
7.81	0.175741
7.82	0.172746
7.83	0.170613
7.84	0.169219
7.85	0.174092
7.86	0.171895
7.87	0.174215
7.88	0.177823
7.89	0.169182
7.9	0.174055
7.91	0.170326
7.92	0.174773
7.93	0.164348
7.94	0.167988
7.95	0.164599
7.96	0.168905
7.97	0.170099
7.98	0.170424
7.99	0.168398
8	0.172977
8.01	0.169653
8.02	0.172556
8.03	0.16948
8.04	0.163766
8.05	0.165283
8.06	0.170324
8.07	0.165782
8.08	0.165616
8.09	0.16432
8.1	0.161314
8.11	0.169301
8.12	0.170716
8.13	0.166437
8.14	0.163581
8.15	0.161599
8.16	0.15649
8.17	0.157097
8.18	0.151563
8.19	0.158649
8.2	0.162729
8.21	0.16757
8.22	0.164247
8.23	0.169955
8.24	0.168832
8.25	0.165772
8.26	0.168943
8.27	0.167824
8.28	0.166255
8.29	0.16998
8.3	0.170979
8.31	0.16705
8.32	0.167317
8.33	0.169423
8.34	0.169756
8.35	0.162549
8.36	0.170295
8.37	0.162557
8.38	0.160956
8.39	0.159075
8.4	0.164707
8.41	0.162858
8.42	0.166144
8.43	0.161082
8.44	0.17029
8.45	0.163113
8.46	0.16543
8.47	0.165426
8.48	0.164002
8.49	0.165583
8.5	0.170408
8.51	0.181096
8.52	0.17554
8.53	0.168575
8.54	0.173017
8.55	0.178328
8.56	0.176615
8.57	0.164935
8.58	0.17082
8.59	0.17588
8.6	0.170727
8.61	0.179068
8.62	0.172165
8.63	0.171842
8.64	0.175963
8.65	0.175149
8.66	0.177416
8.67	0.178622
8.68	0.177918
8.69	0.177292
8.7	0.177494
8.71	0.18147
8.72	0.173587
8.73	0.168063
8.74	0.171138
8.75	0.177148
8.76	0.17017
8.77	0.176097
8.78	0.171515
8.79	0.177853
8.8	0.177363
8.81	0.176657
8.82	0.180256
8.83	0.179968
8.84	0.174108
8.85	0.179297
8.86	0.172635
8.87	0.17251
8.88	0.178087
8.89	0.171364
8.9	0.17267
8.91	0.179489
8.92	0.175179
8.93	0.169269
8.94	0.176708
8.95	0.176337
8.96	0.181282
8.97	0.174819
8.98	0.179346
8.99	0.181366
9	0.181238
9.01	0.183965
9.02	0.165187
9.03	0.167003
9.04	0.170832
9.05	0.174485
9.06	0.17917
9.07	0.168533
9.08	0.167828
9.09	0.164867
9.1	0.160554
9.11	0.162322
9.12	0.170239
9.13	0.165576
9.14	0.169945
9.15	0.169837
9.16	0.169472
9.17	0.173444
9.18	0.179036
9.19	0.168908
9.2	0.17038
9.21	0.169878
9.22	0.171887
9.23	0.162557
9.24	0.158018
9.25	0.15355
9.26	0.155076
9.27	0.158009
9.28	0.166828
9.29	0.156233
9.3	0.161956
9.31	0.162783
9.32	0.159631
9.33	0.16176
9.34	0.163474
9.35	0.159391
9.36	0.1598
9.37	0.157675
9.38	0.161201
9.39	0.148878
9.4	0.156842
9.41	0.156732
9.42	0.152665
9.43	0.152785
9.44	0.151552
9.45	0.150021
9.46	0.150075
9.47	0.146732
9.48	0.150227
9.49	0.149257
9.5	0.147238
9.51	0.148937
9.52	0.153429
9.53	0.149273
9.54	0.154954
9.55	0.14681
9.56	0.152764
9.57	0.156322
9.58	0.160039
9.59	0.156547
9.6	0.150792
9.61	0.150481
9.62	0.156261
9.63	0.164069
9.64	0.154862
9.65	0.159304
9.66	0.161879
9.67	0.159087
9.68	0.162315
9.69	0.163797
9.7	0.163065
9.71	0.1594
9.72	0.161681
9.73	0.161546
9.74	0.168306
9.75	0.17481
9.76	0.162835
9.77	0.167962
9.78	0.159812
9.79	0.165777
9.8	0.17185
9.81	0.172683
9.82	0.167497
9.83	0.166272
9.84	0.162717
9.85	0.160404
9.86	0.160882
9.87	0.163452
9.88	0.157312
9.89	0.173688
9.9	0.165477
9.91	0.164626
9.92	0.163233
9.93	0.159771
9.94	0.161012
9.95	0.167338
9.96	0.165106
9.97	0.169754
9.98	0.165546
9.99	0.168744
10	0.164318
10.01	0.162717
10.02	0.174677
10.03	0.174444
10.04	0.169383
10.05	0.166012
10.06	0.15927
10.07	0.159494
10.08	0.158936
10.09	0.17283
10.1	0.166541
10.11	0.166447
10.12	0.164313
10.13	0.163004
10.14	0.1666
10.15	0.157795
10.16	0.161756
10.17	0.160477
10.18	0.160203
10.19	0.168381
10.2	0.169662
10.21	0.15954
10.22	0.163213
10.23	0.15774
10.24	0.163529
10.25	0.168049
10.26	0.155942
10.27	0.156103
10.28	0.162877
10.29	0.165769
10.3	0.161834
10.31	0.159141
10.32	0.165058
10.33	0.160375
10.34	0.152793
10.35	0.162137
10.36	0.160644
10.37	0.15975
10.38	0.160763
10.39	0.166748
10.4	0.162595
10.41	0.161371
10.42	0.158364
10.43	0.170529
10.44	0.171412
10.45	0.16539
10.46	0.16428
10.47	0.160877
10.48	0.170496
10.49	0.165075
10.5	0.159875
10.51	0.165468
10.52	0.163524
10.53	0.158194
10.54	0.173308
10.55	0.16307
10.56	0.166971
10.57	0.159728
10.58	0.158602
10.59	0.156067
10.6	0.163393
10.61	0.160775
10.62	0.162426
10.63	0.166983
10.64	0.164465
10.65	0.164273
10.66	0.158593
10.67	0.160268
10.68	0.165202
10.69	0.173241
10.7	0.166333
10.71	0.166444
10.72	0.175732
10.73	0.171095
10.74	0.171841
10.75	0.168709
10.76	0.159017
10.77	0.165106
10.78	0.165082
10.79	0.161589
10.8	0.167015
10.81	0.157845
10.82	0.167611
10.83	0.162829
10.84	0.161123
10.85	0.163719
10.86	0.159913
10.87	0.162511
10.88	0.163851
10.89	0.16892
10.9	0.168548
10.91	0.166201
10.92	0.170132
10.93	0.167226
10.94	0.166108
10.95	0.166538
10.96	0.155405
10.97	0.171599
10.98	0.164706
10.99	0.16239
11	0.166669
11.01	0.165873
11.02	0.159455
11.03	0.157245
11.04	0.159136
11.05	0.162653
11.06	0.165783
11.07	0.152149
11.08	0.160375
11.09	0.16184
11.1	0.162326
11.11	0.166269
11.12	0.160859
11.13	0.157212
11.14	0.161328
11.15	0.158711
11.16	0.151655
11.17	0.156614
11.18	0.157676
11.19	0.167702
11.2	0.171987
11.21	0.174897
11.22	0.163318
11.23	0.163693
11.24	0.168028
11.25	0.161838
11.26	0.162794
11.27	0.160443
11.28	0.160259
11.29	0.16773
11.3	0.16471
11.31	0.157067
11.32	0.166829
11.33	0.162533
11.34	0.161946
11.35	0.161049
11.36	0.160827
11.37	0.154788
11.38	0.165459
11.39	0.174137
11.4	0.168969
11.41	0.1695
11.42	0.163822
11.43	0.162516
11.44	0.168376
11.45	0.173708
11.46	0.167981
11.47	0.167065
11.48	0.163378
11.49	0.167588
11.5	0.166335
11.51	0.177691
11.52	0.161571
11.53	0.166014
11.54	0.166991
11.55	0.166113
11.56	0.165739
11.57	0.173139
11.58	0.174156
11.59	0.175758
11.6	0.178553
11.61	0.183707
11.62	0.174324
11.63	0.175253
11.64	0.170644
11.65	0.168802
11.66	0.176991
11.67	0.167412
11.68	0.164234
11.69	0.165805
11.7	0.156328
11.71	0.158613
11.72	0.171774
11.73	0.166472
11.74	0.171309
11.75	0.167273
11.76	0.172908
11.77	0.175788
11.78	0.175698
11.79	0.163525
11.8	0.169026
11.81	0.16803
11.82	0.17639
11.83	0.166473
11.84	0.169723
11.85	0.166925
11.86	0.166362
11.87	0.165662
11.88	0.165647
11.89	0.164559
11.9	0.165383
11.91	0.16217
11.92	0.16229
11.93	0.163075
11.94	0.159522
11.95	0.157957
11.96	0.164628
11.97	0.17065
11.98	0.166455
11.99	0.169617
12	0.166918
12.01	0.171897
12.02	0.172752
12.03	0.167597
12.04	0.170885
12.05	0.168886
12.06	0.159809
12.07	0.163034
12.08	0.16991
12.09	0.168576
12.1	0.167084
12.11	0.161285
12.12	0.169479
12.13	0.16612
12.14	0.167082
12.15	0.178359
12.16	0.177638
12.17	0.171585
12.18	0.167468
12.19	0.16694
12.2	0.171217
12.21	0.165337
12.22	0.164598
12.23	0.177233
12.24	0.172314
12.25	0.16601
12.26	0.174544
12.27	0.176238
12.28	0.169045
12.29	0.169295
12.3	0.159458
12.31	0.15931
12.32	0.162354
12.33	0.165663
12.34	0.162762
12.35	0.166824
12.36	0.169785
12.37	0.165394
12.38	0.170589
12.39	0.165026
12.4	0.162819
12.41	0.171496
12.42	0.163326
12.43	0.168439
12.44	0.155988
12.45	0.158512
12.46	0.165904
12.47	0.155234
12.48	0.163154
12.49	0.161999
12.5	0.160853
12.51	0.158309
12.52	0.16442
12.53	0.158034
12.54	0.157651
12.55	0.166555
12.56	0.166106
12.57	0.165965
12.58	0.171246
12.59	0.168894
12.6	0.16645
12.61	0.164006
12.62	0.16533
12.63	0.165225
12.64	0.162614
12.65	0.168452
12.66	0.165117
12.67	0.172516
12.68	0.172703
12.69	0.170937
12.7	0.167088
12.71	0.166077
12.72	0.159658
12.73	0.156483
12.74	0.170085
12.75	0.160474
12.76	0.158237
12.77	0.16098
12.78	0.163031
12.79	0.161966
12.8	0.159468
12.81	0.162139
12.82	0.161948
12.83	0.156044
12.84	0.161746
12.85	0.156201
12.86	0.155028
12.87	0.157944
12.88	0.158212
12.89	0.160987
12.9	0.156621
12.91	0.157935
12.92	0.174441
12.93	0.168459
12.94	0.157578
12.95	0.165184
12.96	0.162483
12.97	0.164751
12.98	0.159993
12.99	0.15789
13	0.154847
13.01	0.156821
13.02	0.158502
13.03	0.154425
13.04	0.152353
13.05	0.158683
13.06	0.153065
13.07	0.15948
13.08	0.152199
13.09	0.153759
13.1	0.160651
13.11	0.159705
13.12	0.150178
13.13	0.15819
13.14	0.155886
13.15	0.163687
13.16	0.157235
13.17	0.166617
13.18	0.161712
13.19	0.161162
13.2	0.160817
13.21	0.158741
13.22	0.15986
13.23	0.159633
13.24	0.160423
13.25	0.168174
13.26	0.160364
13.27	0.160885
13.28	0.164173
13.29	0.165327
13.3	0.172051
13.31	0.16925
13.32	0.169866
13.33	0.16844
13.34	0.168451
13.35	0.164696
13.36	0.163277
13.37	0.163247
13.38	0.161416
13.39	0.171152
13.4	0.170777
13.41	0.168239
13.42	0.163881
13.43	0.167323
13.44	0.170251
13.45	0.167716
13.46	0.166989
13.47	0.17277
13.48	0.168209
13.49	0.162745
13.5	0.170625
13.51	0.172338
13.52	0.170292
13.53	0.171755
13.54	0.178871
13.55	0.167625
13.56	0.177512
13.57	0.172016
13.58	0.169132
13.59	0.177467
13.6	0.174532
13.61	0.168464
13.62	0.177742
13.63	0.168736
13.64	0.171053
13.65	0.174836
13.66	0.177853
13.67	0.173494
13.68	0.180748
13.69	0.178782
13.7	0.17516
13.71	0.178246
13.72	0.180111
13.73	0.172287
13.74	0.169223
13.75	0.165846
13.76	0.17598
13.77	0.175967
13.78	0.172097
13.79	0.163329
13.8	0.173429
13.81	0.171335
13.82	0.173767
13.83	0.171962
13.84	0.169098
13.85	0.171716
13.86	0.169265
13.87	0.170085
13.88	0.166952
13.89	0.161534
13.9	0.160806
13.91	0.175504
13.92	0.17867
13.93	0.165709
13.94	0.165867
13.95	0.168318
13.96	0.174327
13.97	0.170591
13.98	0.174696
13.99	0.171397
14	0.175811
14.01	0.169495
14.02	0.176449
14.03	0.177926
14.04	0.174502
14.05	0.179536
14.06	0.175988
14.07	0.182677
14.08	0.177304
14.09	0.178554
14.1	0.179087
14.11	0.181467
14.12	0.181309
14.13	0.17733
14.14	0.177741
14.15	0.174261
14.16	0.184028
14.17	0.177954
14.18	0.175219
14.19	0.17963
14.2	0.179839
14.21	0.173964
14.22	0.172573
14.23	0.176165
14.24	0.175759
14.25	0.175621
14.26	0.177861
14.27	0.179209
14.28	0.181691
14.29	0.185091
14.3	0.185015
14.31	0.18168
14.32	0.179494
14.33	0.180505
14.34	0.184593
14.35	0.18558
14.36	0.18585
14.37	0.183961
14.38	0.179842
14.39	0.173199
14.4	0.178888
14.41	0.183241
14.42	0.186713
14.43	0.180694
14.44	0.180176
14.45	0.174071
14.46	0.167942
14.47	0.17597
14.48	0.171634
14.49	0.175047
14.5	0.182801
14.51	0.180149
14.52	0.183619
14.53	0.176099
14.54	0.181385
14.55	0.18894
14.56	0.182266
14.57	0.181425
14.58	0.184929
14.59	0.177648
14.6	0.175272
14.61	0.179755
14.62	0.179922
14.63	0.180437
14.64	0.177425
14.65	0.182079
14.66	0.178056
14.67	0.176919
14.68	0.189046
14.69	0.190511
14.7	0.185708
14.71	0.185697
14.72	0.185601
14.73	0.187239
14.74	0.191666
14.75	0.189994
14.76	0.187432
14.77	0.186215
14.78	0.184716
14.79	0.181743
14.8	0.192739
14.81	0.187481
14.82	0.178136
14.83	0.178097
14.84	0.186076
14.85	0.177258
14.86	0.17872
14.87	0.183876
14.88	0.183171
14.89	0.178835
14.9	0.179859
14.91	0.177932
14.92	0.174699
14.93	0.179769
14.94	0.177557
14.95	0.18312
14.96	0.182494
14.97	0.184383
14.98	0.188723
14.99	0.190309
15	0.188508
15.01	0.184666
15.02	0.188295
15.03	0.18571
15.04	0.185912
15.05	0.19444
15.06	0.190136
15.07	0.197425
15.08	0.193632
15.09	0.189541
15.1	0.185474
15.11	0.194224
15.12	0.196111
15.13	0.198121
15.14	0.206987
15.15	0.211098
15.16	0.203032
15.17	0.194199
15.18	0.193596
15.19	0.187176
15.2	0.190007
15.21	0.194174
15.22	0.189962
15.23	0.18546
15.24	0.186329
15.25	0.180306
15.26	0.181742
15.27	0.185892
15.28	0.184212
15.29	0.184124
15.3	0.18091
15.31	0.186869
15.32	0.187833
15.33	0.180548
15.34	0.185167
15.35	0.195715
15.36	0.193505
15.37	0.189294
15.38	0.185526
15.39	0.190563
15.4	0.192519
15.41	0.196946
15.42	0.19096
15.43	0.192406
15.44	0.196523
15.45	0.198792
15.46	0.193421
15.47	0.184836
15.48	0.190644
15.49	0.187217
15.5	0.202205
15.51	0.183348
15.52	0.185903
15.53	0.183495
15.54	0.188945
15.55	0.184709
15.56	0.186962
15.57	0.182327
15.58	0.179718
15.59	0.188956
15.6	0.188833
15.61	0.188358
15.62	0.186128
15.63	0.180716
15.64	0.184505
15.65	0.188465
15.66	0.192359
15.67	0.187745
15.68	0.179356
15.69	0.189798
15.7	0.185422
15.71	0.174697
15.72	0.177449
15.73	0.186083
15.74	0.188778
15.75	0.180628
15.76	0.174461
15.77	0.175007
15.78	0.171525
15.79	0.178087
15.8	0.179496
15.81	0.177279
15.82	0.175973
15.83	0.167059
15.84	0.180923
15.85	0.180209
15.86	0.173525
15.87	0.177945
15.88	0.184938
15.89	0.181414
15.9	0.179388
15.91	0.179176
15.92	0.182907
15.93	0.181091
15.94	0.183905
15.95	0.186946
15.96	0.183234
15.97	0.180283
15.98	0.1765
15.99	0.177256
16	0.177855
16.01	0.177333
16.02	0.176733
16.03	0.177104
16.04	0.181833
16.05	0.184241
16.06	0.180367
16.07	0.184152
16.08	0.185374
16.09	0.182333
16.1	0.174462
16.11	0.179851
16.12	0.181069
16.13	0.174842
16.14	0.167793
16.15	0.169739
16.16	0.177084
16.17	0.178591
16.18	0.181184
16.19	0.181379
16.2	0.175806
16.21	0.176916
16.22	0.179296
16.23	0.183671
16.24	0.186438
16.25	0.188495
16.26	0.184712
16.27	0.175003
16.28	0.183759
16.29	0.182734
16.3	0.184
16.31	0.175263
16.32	0.176558
16.33	0.179517
16.34	0.180062
16.35	0.175657
16.36	0.176999
16.37	0.179015
16.38	0.177655
16.39	0.17769
16.4	0.175428
16.41	0.176238
16.42	0.178105
16.43	0.18611
16.44	0.185471
16.45	0.183383
16.46	0.186434
16.47	0.181071
16.48	0.173538
16.49	0.180052
16.5	0.18448
16.51	0.187403
16.52	0.184344
16.53	0.181612
16.54	0.179993
16.55	0.179587
16.56	0.18982
16.57	0.191424
16.58	0.183753
16.59	0.184695
16.6	0.182712
16.61	0.192981
16.62	0.189893
16.63	0.195449
16.64	0.194772
16.65	0.191592
16.66	0.181791
16.67	0.184819
16.68	0.183754
16.69	0.185209
16.7	0.189445
16.71	0.176605
16.72	0.186981
16.73	0.183821
16.74	0.18606
16.75	0.186503
16.76	0.177914
16.77	0.18465
16.78	0.181393
16.79	0.182617
16.8	0.181554
16.81	0.180349
16.82	0.187601
16.83	0.187334
16.84	0.18371
16.85	0.186084
16.86	0.185615
16.87	0.181829
16.88	0.181684
16.89	0.184388
16.9	0.187703
16.91	0.187863
16.92	0.186755
16.93	0.172001
16.94	0.185666
16.95	0.18914
16.96	0.190427
16.97	0.192762
16.98	0.190606
16.99	0.188303
17	0.189115
17.01	0.193794
17.02	0.192842
17.03	0.192762
17.04	0.182786
17.05	0.181958
17.06	0.182636
17.07	0.181395
17.08	0.18465
17.09	0.18585
17.1	0.182549
17.11	0.186111
17.12	0.18562
17.13	0.184301
17.14	0.1867
17.15	0.185576
17.16	0.180541
17.17	0.177921
17.18	0.177485
17.19	0.178231
17.2	0.178986
17.21	0.182293
17.22	0.173796
17.23	0.173198
17.24	0.185834
17.25	0.176214
17.26	0.17966
17.27	0.174094
17.28	0.175185
17.29	0.174534
17.3	0.182698
17.31	0.17965
17.32	0.186659
17.33	0.18084
17.34	0.181033
17.35	0.175775
17.36	0.175616
17.37	0.178319
17.38	0.180558
17.39	0.174234
17.4	0.176343
17.41	0.177646
17.42	0.173768
17.43	0.180342
17.44	0.17603
17.45	0.177885
17.46	0.185897
17.47	0.181359
17.48	0.17432
17.49	0.183104
17.5	0.178393
17.51	0.178387
17.52	0.17573
17.53	0.185095
17.54	0.180061
17.55	0.179298
17.56	0.170114
17.57	0.177313
17.58	0.175945
17.59	0.17721
17.6	0.178848
17.61	0.184196
17.62	0.175214
17.63	0.177623
17.64	0.181498
17.65	0.177274
17.66	0.176155
17.67	0.182562
17.68	0.187801
17.69	0.177805
17.7	0.184345
17.71	0.178961
17.72	0.17676
17.73	0.175801
17.74	0.182634
17.75	0.175492
17.76	0.177692
17.77	0.180974
17.78	0.17817
17.79	0.187711
17.8	0.18515
17.81	0.186242
17.82	0.184452
17.83	0.193174
17.84	0.189045
17.85	0.194874
17.86	0.18998
17.87	0.186735
17.88	0.178973
17.89	0.179458
17.9	0.180998
17.91	0.188685
17.92	0.183062
17.93	0.180322
17.94	0.182286
17.95	0.18539
17.96	0.192757
17.97	0.181494
17.98	0.18982
17.99	0.191657
18	0.186936
18.01	0.183968
18.02	0.181815
18.03	0.183616
18.04	0.180163
18.05	0.181064
18.06	0.184618
18.07	0.177754
18.08	0.180985
18.09	0.186597
18.1	0.181391
18.11	0.179325
18.12	0.189503
18.13	0.189736
18.14	0.18524
18.15	0.182642
18.16	0.176095
18.17	0.183691
18.18	0.179941
18.19	0.181065
18.2	0.188658
18.21	0.178713
18.22	0.176699
18.23	0.180424
18.24	0.177257
18.25	0.176292
18.26	0.182495
18.27	0.185691
18.28	0.18324
18.29	0.185151
18.3	0.180801
18.31	0.181744
18.32	0.18418
18.33	0.183989
18.34	0.174916
18.35	0.180626
18.36	0.186892
18.37	0.18181
18.38	0.186453
18.39	0.192858
18.4	0.197104
18.41	0.192602
18.42	0.196006
18.43	0.190805
18.44	0.180585
18.45	0.184302
18.46	0.188254
18.47	0.179925
18.48	0.174927
18.49	0.181909
18.5	0.181026
18.51	0.187081
18.52	0.179925
18.53	0.182746
18.54	0.182295
18.55	0.173023
18.56	0.181112
18.57	0.178502
18.58	0.187614
18.59	0.185936
18.6	0.195506
18.61	0.18988
18.62	0.191138
18.63	0.190601
18.64	0.186313
18.65	0.188602
18.66	0.187574
18.67	0.183035
18.68	0.187864
18.69	0.185941
18.7	0.189351
18.71	0.186449
18.72	0.192135
18.73	0.182683
18.74	0.179288
18.75	0.181465
18.76	0.190271
18.77	0.187572
18.78	0.185317
18.79	0.192601
18.8	0.195729
18.81	0.195857
18.82	0.187593
18.83	0.190446
18.84	0.198093
18.85	0.195892
18.86	0.193391
18.87	0.186572
18.88	0.188666
18.89	0.186683
18.9	0.19131
18.91	0.187477
18.92	0.186169
18.93	0.184714
18.94	0.187548
18.95	0.184818
18.96	0.179075
18.97	0.186975
18.98	0.185758
18.99	0.190946
19	0.180998
19.01	0.187145
19.02	0.180306
19.03	0.184775
19.04	0.193668
19.05	0.192262
19.06	0.203002
19.07	0.188391
19.08	0.182205
19.09	0.180091
19.1	0.178856
19.11	0.184643
19.12	0.184713
19.13	0.186209
19.14	0.194377
19.15	0.183683
19.16	0.190943
19.17	0.181159
19.18	0.188031
19.19	0.183021
19.2	0.188495
19.21	0.181251
19.22	0.183598
19.23	0.187241
19.24	0.183721
19.25	0.185192
19.26	0.18257
19.27	0.179149
19.28	0.182234
19.29	0.179576
19.3	0.185382
19.31	0.18553
19.32	0.187679
19.33	0.187016
19.34	0.193356
19.35	0.191969
19.36	0.187672
19.37	0.185336
19.38	0.191071
19.39	0.185196
19.4	0.184112
19.41	0.186778
19.42	0.188216
19.43	0.183095
19.44	0.185481
19.45	0.181648
19.46	0.182782
19.47	0.188789
19.48	0.180783
19.49	0.185342
19.5	0.193246
19.51	0.187451
19.52	0.188786
19.53	0.197202
19.54	0.19478
19.55	0.194954
19.56	0.190618
19.57	0.190035
19.58	0.185872
19.59	0.19871
19.6	0.193844
19.61	0.189062
19.62	0.186426
19.63	0.194985
19.64	0.187548
19.65	0.18567
19.66	0.179691
19.67	0.18492
19.68	0.187731
19.69	0.183865
19.7	0.189105
19.71	0.186661
19.72	0.184341
19.73	0.18251
19.74	0.182168
19.75	0.182684
19.76	0.182767
19.77	0.176267
19.78	0.175033
19.79	0.174186
19.8	0.179206
19.81	0.18703
19.82	0.180567
19.83	0.18568
19.84	0.186885
19.85	0.187412
19.86	0.184837
19.87	0.186998
19.88	0.186105
19.89	0.18346
19.9	0.182895
19.91	0.18066
19.92	0.181523
19.93	0.180447
19.94	0.182483
19.95	0.185601
19.96	0.183692
19.97	0.182853
19.98	0.188807
[truncated: 48,002 more rows]

## Sheet: Fig S2-b
SEC POPs
ml	TbPOP	Tc80POP	LiPOP	HuPOP
0	0.069	-1.247	-0.943	0
0.03	-0.093	-0.927	-1.23	0
0.06	-0.027	-0.864	-1.259	0
0.09	1.176	-0.877	-1.383	0
0.12	0.006	-0.871	-1.431	0
0.15	-0.388	-0.877	-1.447	0
0.18	-0.362	-0.918	-1.127	0
0.21	-0.389	-1.045	-1.081	0
0.24	-0.39	-1.239	-1.214	0
0.27	-0.376	-1.377	-1.398	0
0.3	-0.389	-1.401	-1.362	0
0.33	-0.309	-1.411	-1.359	0
0.36	-0.26	-0.812	-1.352	0
0.39	-0.351	-1.026	-1.41	0
0.42	-0.303	-1.219	-1.408	0
0.45	-0.176	-1.266	-1.393	0
0.48	-0.205	-1.293	-1.424	0
0.51	-0.272	-1.323	-1.419	0
0.539	-0.174	-1.361	-1.429	0
0.569	-0.08	-1.37	-1.394	0
0.599	-0.083	-1.359	-1.456	0
0.629	-0.039	-1.382	-1.474	0
0.659	0.017	-1.337	-1.408	0
0.689	-0.062	-1.33	-1.394	0
0.719	-0.069	-1.272	-1.409	0
0.749	-0.015	-1.233	-1.453	0
0.779	-0.045	-1.213	-1.513	0
0.809	-0.006	-1.169	-1.528	0
0.839	0.046	-1.142	-1.513	0
0.869	0.007	-1.209	-1.486	0
0.899	0.029	-1.195	-1.494	0
0.929	-0.105	-1.209	-1.513	0
0.959	-0.126	-1.265	-1.506	0
0.989	-0.095	-1.304	-1.463	0
1.019	-0.11	-1.326	-1.423	0
1.049	-0.054	-1.368	-1.373	0
1.079	-0.044	-1.398	-1.416	0
1.109	-0.172	-1.455	-1.416	0
1.139	-0.155	-1.484	-1.419	0
1.169	-0.097	-1.467	-1.403	0
1.199	-0.17	-1.482	-1.435	0
1.229	-0.065	-1.487	-1.381	-0.645
1.259	-0.05	-1.43	-1.341	-0.481
1.289	-0.103	-1.333	-1.395	-0.936
1.319	0.026	-1.338	-1.421	-1.151
1.349	-0.083	-1.373	-1.459	-1.201
1.379	-0.068	-1.33	-1.453	-0.438
1.409	-0.123	-1.309	-1.351	10.309
1.439	-0.184	-1.308	-1.369	7.699
1.469	-0.159	-1.332	-1.395	3.949
1.499	-0.204	-1.381	-1.394	1.704
1.529	-0.203	-1.412	-1.419	0.522
1.559	-0.19	-1.454	-1.456	-0.09
1.588	-0.221	-1.491	-1.434	-0.39
1.618	-0.167	-1.466	-1.461	-0.667
1.648	-0.114	-1.497	-1.46	-0.845
1.678	-0.202	-1.516	-1.334	-1.009
1.708	-0.136	-1.553	-1.417	-1.254
1.738	-0.202	-1.519	-1.392	-1.243
1.768	-0.155	-1.485	-1.376	-1.314
1.798	-0.252	-1.428	-1.382	-1.481
1.828	-0.2	-1.383	-1.361	-1.564
1.858	-0.13	-1.333	-1.349	-1.545
1.888	-0.091	-1.27	-1.39	-1.664
1.918	-0.175	-1.268	-1.323	-1.705
1.948	-0.144	-1.254	-1.364	-1.78
1.978	-0.182	-1.348	-1.369	-1.748
2.008	-0.136	-1.319	-1.411	-1.765
2.038	-0.183	-1.293	-1.411	-1.783
2.068	-0.12	-1.319	-1.481	-1.773
2.098	-0.139	-1.373	-1.499	-1.787
2.128	-0.262	-1.388	-1.489	-1.8
2.158	-0.221	-1.395	-1.513	-1.725
2.188	-0.18	-1.424	-1.523	-1.79
2.218	-0.209	-1.403	-1.534	-1.76
2.248	-0.122	-1.451	-1.51	-1.733
2.278	-0.141	-1.415	-1.514	-1.745
2.308	-0.183	-1.446	-1.442	-1.79
2.338	-0.141	-1.458	-1.478	-1.771
2.368	-0.169	-1.478	-1.452	-1.811
2.398	-0.192	-1.451	-1.466	-1.8
2.428	-0.199	-1.457	-1.464	-1.799
2.458	-0.192	-1.429	-1.442	-1.789
2.488	-0.176	-1.451	-1.427	-1.806
2.518	-0.177	-1.471	-1.399	-1.906
2.548	-0.131	-1.445	-1.377	-1.875
2.578	-0.145	-1.475	-1.377	-1.919
2.608	-0.074	-1.505	-1.409	-1.933
2.638	0.066	-1.527	-1.38	-1.959
2.667	-0.049	-1.512	-1.353	-2.007
2.697	0.045	-1.483	-1.347	-2.121
2.727	0.012	-1.495	-1.419	-2.054
2.757	-0.04	-1.483	-1.414	-2.071
2.787	0.081	-1.454	-1.4	-2.056
2.817	0.088	-1.419	-1.376	-2.105
2.847	0.088	-1.452	-1.399	-2.193
2.877	0.125	-1.462	-1.41	-2.149
2.907	0.109	-1.43	-1.435	-2.225
2.937	0.163	-1.44	-1.437	-2.322
2.967	0.192	-1.408	-1.459	-2.336
2.997	0.268	-1.448	-1.45	-2.325
3.027	0.293	-1.486	-1.396	-2.335
3.057	0.334	-1.431	-1.336	-2.457
3.087	0.419	-1.458	-1.326	-2.502
3.117	0.388	-1.502	-1.337	-2.553
3.147	0.419	-1.499	-1.337	-2.687
3.177	0.418	-1.503	-1.351	-2.664
3.207	0.511	-1.505	-1.322	-2.721
3.237	0.44	-1.492	-1.275	-2.757
3.267	0.438	-1.472	-1.3	-2.779
3.297	0.412	-1.478	-1.229	-2.855
3.327	0.373	-1.481	-1.298	-2.868
3.357	0.445	-1.509	-1.291	-2.952
3.387	0.428	-1.549	-1.342	-3.086
3.417	0.423	-1.58	-1.333	-3.135
3.447	0.431	-1.577	-1.386	-3.159
3.477	0.433	-1.577	-1.375	-3.151
3.507	0.407	-1.553	-1.356	-3.175
3.537	0.359	-1.529	-1.29	-3.184
3.567	0.408	-1.509	-1.275	-3.24
3.597	0.462	-1.516	-1.295	-3.311
3.627	0.454	-1.492	-1.25	-3.371
3.657	0.379	-1.491	-1.25	-3.293
3.687	0.464	-1.471	-1.263	-3.521
3.716	0.45	-1.443	-1.238	-3.48
3.746	0.508	-1.453	-1.265	-3.493
3.776	0.555	-1.432	-1.242	-3.386
3.806	0.558	-1.43	-1.215	-3.407
3.836	0.562	-1.399	-1.254	-3.475
3.866	0.509	-1.413	-1.259	-3.606
3.896	0.541	-1.412	-1.236	-3.632
3.926	0.499	-1.413	-1.21	-3.678
3.956	0.622	-1.387	-1.253	-3.764
3.986	0.502	-1.396	-1.198	-3.816
4.016	0.529	-1.427	-1.214	-3.811
4.046	0.553	-1.399	-1.181	-3.775
4.076	0.531	-1.418	-1.228	-3.824
4.106	0.546	-1.387	-1.195	-3.873
4.136	0.613	-1.402	-1.226	-3.892
4.166	0.556	-1.404	-1.226	-3.937
4.196	0.613	-1.439	-1.265	-3.921
4.226	0.571	-1.419	-1.303	-3.998
4.256	0.61	-1.447	-1.293	-4.067
4.286	0.593	-1.514	-1.284	-4.089
4.316	0.687	-1.529	-1.305	-4.095
4.346	0.763	-1.548	-1.345	-4.125
4.376	0.763	-1.483	-1.383	-4.152
4.406	0.824	-1.497	-1.393	-4.191
4.436	0.733	-1.547	-1.441	-4.245
4.466	0.809	-1.558	-1.501	-4.195
4.496	0.776	-1.547	-1.46	-4.24
4.526	0.788	-1.604	-1.472	-4.175
4.556	0.791	-1.626	-1.456	-4.325
4.586	0.846	-1.643	-1.452	-4.302
4.616	0.806	-1.672	-1.444	-4.273
4.646	0.803	-1.708	-1.391	-4.325
4.676	0.845	-1.722	-1.423	-4.353
4.706	0.83	-1.74	-1.371	-4.339
4.736	0.918	-1.733	-1.421	-4.312
4.765	0.91	-1.676	-1.401	-4.36
4.795	0.843	-1.676	-1.411	-4.322
4.825	0.814	-1.681	-1.375	-4.299
4.855	0.82	-1.7	-1.324	-4.365
4.885	0.929	-1.688	-1.283	-4.341
4.915	0.912	-1.674	-1.256	-4.357
4.945	0.963	-1.703	-1.314	-4.371
4.975	0.933	-1.659	-1.315	-4.347
5.005	1.031	-1.616	-1.32	-4.329
5.035	0.981	-1.608	-1.339	-4.268
5.065	1.006	-1.604	-1.319	-4.262
5.095	1.006	-1.616	-1.296	-4.288
5.125	0.96	-1.569	-1.295	-4.287
5.155	1.012	-1.535	-1.288	-4.251
5.185	0.967	-1.53	-1.317	-4.239
5.215	0.964	-1.497	-1.32	-4.187
5.245	0.955	-1.517	-1.251	-4.196
5.275	1.064	-1.484	-1.199	-4.229
5.305	1.102	-1.516	-1.234	-4.204
5.335	1.008	-1.559	-1.232	-4.246
5.365	1.015	-1.612	-1.264	-4.275
5.395	1.092	-1.668	-1.292	-4.134
5.425	1.155	-1.708	-1.294	-4.099
5.455	1.067	-1.758	-1.301	-4.079
5.485	1.152	-1.765	-1.331	-3.966
5.515	1.173	-1.687	-1.267	-3.81
5.545	1.192	-1.763	-1.259	-3.775
5.575	1.184	-1.768	-1.3	-3.718
5.605	1.177	-1.799	-1.297	-3.103
5.635	1.173	-1.825	-1.299	-3.122
5.665	1.202	-1.864	-1.308	-3.33
5.695	1.162	-1.832	-1.33	-3.606
5.725	1.233	-1.771	-1.282	-4.123
5.755	1.167	-1.746	-1.286	-4.401
5.785	1.12	-1.685	-1.305	-4.548
5.815	1.173	-1.623	-1.214	-4.469
5.844	1.233	-1.616	-1.218	-4.404
5.874	1.216	-1.618	-1.254	-4.497
5.904	1.212	-1.59	-1.243	-4.452
5.934	1.173	-1.613	-1.236	-4.407
5.964	1.16	-1.624	-1.306	-4.251
5.994	1.238	-1.608	-1.292	-4.187
6.024	1.098	-1.573	-1.252	-4.177
6.054	1.138	-1.6	-1.273	-4.075
6.084	1.144	-1.627	-1.2	-3.979
6.114	1.108	-1.659	-1.191	-3.869
6.144	1.098	-1.689	-1.299	-3.84
6.174	1.155	-1.688	-1.277	-3.77
6.204	1.206	-1.656	-1.244	-3.749
6.234	1.278	-1.706	-1.278	-3.706
6.264	1.265	-1.766	-1.24	-3.75
6.294	1.261	-1.796	-1.25	-3.745
6.324	1.266	-1.817	-1.284	-3.645
6.354	1.355	-1.847	-1.308	-3.662
6.384	1.368	-1.845	-1.271	-3.624
6.414	1.375	-1.848	-1.285	-3.595
6.444	1.357	-1.775	-1.317	-3.561
6.474	1.38	-1.82	-1.326	-3.565
6.504	1.363	-1.827	-1.357	-3.526
6.534	1.283	-1.845	-1.34	-3.531
6.564	1.4	-1.865	-1.304	-3.502
6.594	1.378	-1.877	-1.27	-3.486
6.624	1.373	-1.867	-1.321	-3.557
6.654	1.489	-1.9	-1.298	-3.51
6.684	1.417	-1.854	-1.266	-3.498
6.714	1.388	-1.805	-1.288	-3.523
6.744	1.347	-1.72	-1.297	-3.494
6.774	1.475	-1.684	-1.313	-3.467
6.804	1.485	-1.688	-1.314	-3.442
6.834	1.53	-1.704	-1.298	-3.343
6.864	1.593	-1.728	-1.324	-3.285
6.893	1.629	-1.77	-1.288	-3.365
6.923	1.684	-1.767	-1.283	-3.347
6.953	1.848	-1.746	-1.226	-3.284
6.983	1.978	-1.783	-1.187	-3.243
7.013	2.073	-1.785	-1.182	-3.238
7.043	2.383	-1.827	-1.16	-3.21
7.073	2.701	-1.822	-1.127	-3.235
7.103	3.056	-1.852	-1.112	-3.18
7.133	3.191	-1.874	-1.181	-3.207
7.163	3.386	-1.836	-1.161	-3.3
7.193	3.196	-1.805	-1.167	-3.269
7.223	3.033	-1.802	-1.195	-3.275
7.253	2.801	-1.805	-1.197	-3.341
7.283	2.397	-1.749	-1.198	-3.316
7.313	2.175	-1.712	-1.138	-3.318
7.343	1.765	-1.637	-1.125	-3.302
7.373	1.474	-1.477	-1.154	-3.255
7.403	1.246	-1.41	-1.1	-3.228
7.433	1.083	-1.373	-1.107	-3.256
7.463	0.939	-1.291	-1.106	-3.345
7.493	0.822	-1.159	-1.067	-3.335
7.523	0.729	-1.072	-1.013	-3.287
7.553	0.731	-0.981	-1.023	-3.265
7.583	0.676	-1.001	-0.942	-3.311
7.613	0.7	-0.995	-0.974	-3.29
7.643	0.701	-1.021	-0.86	-3.226
7.673	0.695	-1.042	-0.835	-3.21
7.703	0.657	-1.042	-0.75	-3.195
7.733	0.701	-1.064	-0.758	-3.219
7.763	0.693	-1.056	-0.694	-3.12
7.793	0.746	-1.043	-0.648	-3.207
7.823	0.774	-0.942	-0.545	-3.168
7.853	0.744	-0.797	-0.494	-3.117
7.883	0.859	-0.603	-0.482	-3.107
7.913	0.862	-0.413	-0.356	-3.043
7.942	0.928	-0.244	-0.394	-2.98
7.972	1.075	-0.084	-0.339	-2.899
8.002	1.079	0.073	-0.39	-2.893
8.032	1.114	0.243	-0.326	-2.856
8.062	1.126	0.39	-0.236	-2.755
8.092	1.129	0.466	-0.248	-2.619
8.122	1.294	0.459	-0.194	-2.528
8.152	1.383	0.394	-0.108	-2.533
8.182	1.483	0.298	-0.018	-2.485
8.212	1.72	0.147	0.098	-2.432
8.242	1.797	0.04	0.283	-2.392
8.272	1.962	-0.026	0.512	-2.344
8.302	2.008	-0.078	0.734	-2.314
8.332	2.181	-0.112	0.989	-2.305
8.362	2.361	-0.149	1.221	-2.266
8.392	2.283	-0.118	1.5	-2.251
8.422	2.464	-0.059	1.84	-2.205
8.452	2.663	-0.034	2.055	-2.104
8.482	2.83	-0.041	2.35	-2.041
8.512	3.082	-0.011	2.618	-1.928
8.542	3.415	0.05	2.822	-1.752
8.572	3.795	0.076	3.202	-1.528
8.602	4.281	0.084	3.445	-1.146
8.632	4.63	0.154	3.785	-0.778
8.662	5.152	0.224	4.094	-0.3
8.692	5.612	0.282	4.272	0.175
8.722	6.263	0.348	4.57	0.689
8.752	6.899	0.413	4.77	1.193
8.782	7.461	0.476	4.962	1.767
8.812	8.06	0.646	5.136	2.172
8.842	8.559	0.758	5.326	2.603
8.872	9.231	0.854	5.563	3.033
8.902	9.592	0.945	5.715	3.375
8.932	10.265	1.06	6.038	3.65
8.962	10.8	1.18	6.272	3.886
8.992	11.446	1.278	6.547	4.031
9.021	12.062	1.387	6.843	4.268
9.051	12.652	1.498	7.118	4.388
9.081	13.212	1.621	7.469	4.516
9.111	13.714	1.747	7.812	4.678
9.141	14.403	1.914	8.112	4.772
9.171	14.899	2.074	8.441	4.907
9.201	15.465	2.262	8.802	4.872
9.231	15.914	2.377	9.113	5.006
9.261	16.423	2.514	9.437	5.12
9.291	16.965	2.721	9.717	5.222
9.321	17.439	2.939	10.113	5.299
9.351	17.87	3.079	10.442	5.416
9.381	18.216	3.237	10.901	5.628
9.411	18.614	3.414	11.23	5.755
9.441	18.933	3.581	11.592	5.862
9.471	19.187	3.789	12.087	5.93
9.501	19.399	3.942	12.545	6.049
9.531	19.414	4.152	13.034	6.079
9.561	19.456	4.339	13.581	6.152
9.591	19.279	4.593	14.171	6.164
9.621	19.24	4.821	14.743	6.278
9.651	19.037	5.021	15.379	6.234
9.681	19.152	5.177	15.969	6.332
9.711	19.133	5.458	16.637	6.321
9.741	19.12	5.678	17.397	6.397
9.771	19.038	5.926	18.166	6.408
9.801	18.868	6.25	18.952	6.384
9.831	18.981	6.532	19.844	6.413
9.861	18.696	6.822	20.721	6.372
9.891	18.882	7.083	21.713	6.389
9.921	18.878	7.404	22.756	6.404
9.951	18.856	7.729	23.849	6.456
9.981	18.818	8.052	24.964	6.52
10.011	18.748	8.253	26.142	6.519
10.041	18.884	8.524	27.341	6.45
10.07	18.777	8.842	28.595	6.413
10.1	18.867	9.193	29.855	6.406
10.13	18.859	9.466	31.13	6.33
10.16	18.915	9.673	32.446	6.443
10.19	18.877	9.853	33.793	6.477
10.22	18.883	10.075	35.243	6.407
10.25	18.916	10.256	36.634	6.423
10.28	18.726	10.494	38.179	6.365
10.31	18.894	10.756	39.748	6.387
10.34	18.879	11.097	41.297	6.374
10.37	18.877	11.358	43	6.339
10.4	18.889	11.528	44.788	6.432
10.43	19.035	11.734	46.552	6.474
10.46	19.009	11.988	48.571	6.505
10.49	18.94	12.169	50.629	6.48
10.52	19.105	12.346	52.659	6.495
10.55	19.052	12.475	54.853	6.537
10.58	19.105	12.695	57.148	6.575
10.61	19.082	12.916	59.603	6.571
10.64	19.234	13.032	62.11	6.634
10.67	19.381	13.01	64.632	6.728
10.7	19.28	13.033	67.294	6.739
10.73	19.497	13.074	70.155	6.791
10.76	19.505	13.158	72.953	6.91
10.79	19.757	13.194	75.854	7.002
10.82	19.745	13.345	78.841	7.089
10.85	20.111	13.441	81.982	7.153
10.88	20.299	13.422	85.405	7.255
10.91	20.553	13.274	88.986	7.388
10.94	20.778	13.165	92.839	7.636
10.97	20.927	13.133	96.946	7.756
11	21.258	13.126	101.296	7.904
11.03	21.369	13.062	105.823	8.153
11.06	21.714	12.925	110.377	8.345
11.09	22.005	12.848	115.029	8.579
11.119	22.316	12.831	119.716	8.759
11.149	22.698	12.694	124.396	8.97
11.179	22.939	12.453	129.387	9.27
11.209	23.385	12.268	134.164	9.581
11.239	23.61	12.086	138.97	9.696
11.269	24.113	11.892	143.66	9.955
11.299	24.52	11.735	148.556	10.14
11.329	25.066	11.584	153.291	10.353
11.359	25.484	11.457	157.842	10.527
11.389	26.014	11.248	162.204	10.798
11.419	26.738	10.951	166.57	11.149
11.449	27.215	10.685	170.593	11.456
11.479	28.205	10.412	174.461	11.846
11.509	28.844	10.268	178.158	12.249
11.539	29.921	10.08	181.53	12.674
11.569	30.734	9.835	184.733	13.272
11.599	31.945	9.643	187.915	13.884
11.629	33.172	9.486	190.667	14.672
11.659	34.097	9.31	193.283	15.453
11.689	35.61	9.064	195.972	16.437
11.719	36.703	8.893	199.014	17.382
11.749	38.288	8.738	202.388	18.477
11.779	39.575	8.575	206.178	19.548
11.809	41.274	8.382	210.799	20.752
11.839	42.788	8.241	216.427	21.973
11.869	44.167	8.063	223.636	23.151
11.899	45.907	7.846	232.139	24.358
11.929	47.195	7.607	242.18	25.591
11.959	48.81	7.388	253.553	26.736
11.989	49.924	7.198	266.447	27.79
12.019	51.637	7.036	280.454	28.792
12.049	52.905	6.856	295.097	29.749
12.079	54.034	6.721	309.55	30.515
12.109	55.228	6.566	322.979	31.289
12.139	55.866	6.501	335.054	31.953
12.169	56.863	6.339	345.227	32.528
12.198	57.232	6.181	352.854	33.07
12.228	58.216	6.049	357.345	33.441
12.258	58.703	5.942	359.575	33.65
12.288	58.925	5.867	359.269	33.75
12.318	59.095	5.81	356.459	33.805
12.348	58.901	5.817	351.188	33.737
12.378	59.031	5.794	343.446	33.639
12.408	58.371	5.769	333.566	33.364
12.438	58.491	5.735	322.328	33.206
12.468	57.908	5.771	309.117	32.99
12.498	57.508	5.874	293.922	32.735
12.528	56.82	6.02	277.812	32.388
12.558	55.826	6.198	260.934	31.921
12.588	55.197	6.368	243.502	31.505
12.618	53.867	6.563	225.821	31.05
12.648	53.357	6.818	208.688	30.614
12.678	52.151	6.918	192.293	30.096
12.708	51.337	7.086	177.692	29.697
12.738	50.292	7.3	164.434	29.158
12.768	49.266	7.62	152.579	28.719
12.798	48.508	7.877	142.304	28.233
12.828	47.466	8.212	133.979	27.847
12.858	47.158	8.628	127.067	27.351
12.888	46.207	9.016	121.597	27.098
12.918	46.11	9.437	117.772	26.923
12.948	45.821	9.897	115.462	26.964
12.978	46.274	10.431	114.388	27.25
13.008	46.712	11.025	114.644	27.718
13.038	47.448	11.742	115.707	28.528
13.068	49.104	12.487	117.168	29.738
13.098	50.636	13.254	119.135	31.393
13.128	53.426	14.292	121.467	33.646
13.158	56.422	15.41	123.88	36.784
13.188	61.159	16.595	126.319	40.759
13.218	66.335	17.704	128.719	45.866
13.247	72.292	18.958	131.25	52.109
13.277	79.793	20.347	133.905	59.692
13.307	87.418	21.839	136.718	68.712
13.337	97.139	23.403	139.577	79.323
13.367	106.556	25.081	142.721	91.615
13.397	118.771	26.957	146.872	105.523
13.427	131.073	28.816	152.141	120.947
13.457	144.59	30.563	158.921	137.843
13.487	159.232	32.553	167.853	155.959
13.517	173.777	34.932	180.08	174.681
13.547	190.961	37.501	196.736	193.674
13.577	207.912	40.242	219.348	212.9
13.607	229.021	43.141	248.858	231.67
13.637	250.057	46.624	286.501	250.083
13.667	273.667	50.515	332.04	267.75
13.697	298.851	54.468	385.115	284.182
13.727	324.663	58.349	444.44	299.24
13.757	354.441	62.561	507.826	312.159
13.787	382.375	67.312	573.502	322.277
13.817	416.441	72.159	638.953	329.598
13.847	448.407	77.159	701.044	334.269
13.877	483.638	82.399	760.24	336.094
13.907	518.018	87.861	815.39	334.468
13.937	552.375	92.986	864.612	329.82
13.967	588.186	97.679	905.127	322.681
13.997	619.957	102.487	937.442	313.432
14.027	655.724	107.72	960.694	301.861
14.057	685.465	113.23	973.274	288.058
14.087	716.446	118.645	975.314	273.092
14.117	744.049	124.119	967.424	257.241
14.147	770.555	130.286	949.93	240.382
14.177	794.717	137.105	922.943	223.074
14.207	813.525	143.921	886.817	206.013
14.237	834.333	150.379	844.813	189.764
14.267	848.13	157.792	796.732	174.192
14.296	861.344	166.382	744.027	159.315
14.326	870.956	176.085	687.927	145.292
14.356	879.23	186.94	630.095	132.551
14.386	883.76	199.346	571.212	120.877
14.416	883.337	213.74	513.472	110.082
14.446	884.021	229.517	456.929	100.021
14.476	876.329	246.153	402.993	91.114
14.506	870.611	265.131	352.839	83.572
14.536	857.754	286.823	304.728	76.722
14.566	849.265	311.087	258.648	70.4
14.596	834.244	336.574	217.03	64.669
14.626	814.824	363.475	181.06	59.617
14.656	796.189	392.92	150.517	54.978
14.686	767.897	423.941	124.885	50.739
14.716	744.483	454.693	103.738	47.056
14.746	710.871	484.735	86.679	43.864
14.776	688.457	515.672	73.379	41.003
14.806	656.849	548.103	63.04	38.302
14.836	623.626	581.213	54.675	35.897
14.866	589.386	614.165	47.948	33.734
14.896	548.1	646.799	42.404	31.814
14.926	515.343	677.372	37.999	30.037
14.956	470.517	702.408	34.492	28.387
14.986	441.918	718.822	31.493	27.042
15.016	404.591	725.891	28.932	25.844
15.046	369.772	721.564	26.71	24.536
15.076	336.091	703.401	24.843	23.369
15.106	299.611	669.539	23.232	22.223
15.136	270.698	622.138	21.678	21.144
15.166	235.956	570.304	20.214	20.031
15.196	214.206	518.598	18.955	18.931
15.226	186.609	465.363	17.836	17.822
15.256	164.754	413.171	16.861	16.826
15.286	143.522	370.198	15.968	15.716
15.316	124.424	336.185	15.14	14.673
15.345	108.893	307.83	14.386	13.602
15.375	91.089	283.899	13.766	12.667
15.405	80.508	263.118	13.16	11.653
15.435	67.205	244.211	12.608	10.732
15.465	58.437	223.92	12.074	9.765
15.495	49.554	201.46	11.616	8.94
15.525	42.835	179.392	11.123	8.105
15.555	37.108	158.182	10.723	7.402
15.585	31.24	137.583	10.345	6.701
15.615	27.396	117.559	9.998	6.041
15.645	23.139	99.253	9.737	5.356
15.675	20.406	84.271	9.505	4.802
15.705	17.584	72.006	9.301	4.301
15.735	15.737	60.857	9.113	3.828
15.765	14.02	51.397	8.944	3.348
15.795	12.467	44.144	8.711	3.049
15.825	11.371	38.325	8.495	2.632
15.855	10.296	33.462	8.336	2.374
15.885	9.61	29.429	8.078	2.104
15.915	8.811	26.159	7.844	1.847
15.945	8.314	23.523	7.666	1.613
15.975	7.857	21.067	7.445	1.362
16.005	7.377	18.787	7.231	1.243
16.035	7.164	17.025	7.006	1.105
16.065	6.775	15.647	6.778	0.987
16.095	6.555	14.373	6.572	0.817
16.125	6.31	13.254	6.352	0.743
16.155	6.201	12.236	6.167	0.668
16.185	5.981	11.503	6.06	0.64
16.215	5.931	10.881	5.838	0.55
16.245	5.807	10.211	5.638	0.4
16.275	5.722	9.531	5.464	0.397
16.305	5.639	9.016	5.281	0.435
16.335	5.556	8.574	5.126	0.311
16.365	5.472	8.102	4.972	0.275
16.395	5.455	7.675	4.877	0.233
16.424	5.458	7.386	4.736	0.225
16.454	5.402	7.044	4.628	0.214
16.484	5.344	6.782	4.535	0.219
16.514	5.304	6.454	4.379	0.261
16.544	5.225	6.201	4.279	0.231
16.574	5.267	6.022	4.222	0.243
16.604	5.181	5.953	4.111	0.259
16.634	5.135	5.85	4.04	0.251
16.664	5.207	5.815	3.967	0.21
16.694	5.084	5.828	3.874	0.225
16.724	5.06	5.86	3.819	0.271
16.754	4.992	5.824	3.712	0.229
16.784	4.845	5.786	3.641	0.236
16.814	4.843	5.798	3.538	0.256
16.844	4.833	5.785	3.482	0.254
16.874	4.777	5.776	3.414	0.237
16.904	4.821	5.75	3.375	0.231
16.934	4.794	5.734	3.336	0.251
16.964	4.715	5.679	3.276	0.244
16.994	4.598	5.538	3.23	0.186
17.024	4.615	5.337	3.206	0.219
17.054	4.556	5.152	3.097	0.251
17.084	4.493	4.987	3.087	0.161
17.114	4.473	4.789	2.974	0.1
17.144	4.432	4.551	2.88	-0.023
17.174	4.402	4.329	2.756	-0.051
17.204	4.389	4.147	2.617	-0.067
17.234	4.326	3.948	2.59	-0.135
17.264	4.298	3.785	2.471	-0.215
17.294	4.333	3.588	2.373	-0.178
17.324	4.276	3.397	2.33	-0.269
17.354	4.263	3.209	2.191	-0.266
17.384	4.193	3.061	2.122	-0.269
17.414	4.211	2.938	2.018	-0.28
17.444	4.171	2.782	1.822	-0.295
17.473	4.192	2.639	1.753	-0.374
17.503	4.134	2.59	1.705	-0.408
17.533	4.122	2.438	1.573	-0.423
17.563	4.101	2.241	1.45	-0.436
17.593	3.971	2.206	1.374	-0.457
17.623	3.936	2.086	1.386	-0.482
17.653	3.913	2.051	1.343	-0.516
17.683	3.855	2.012	1.28	-0.619
17.713	3.829	2.007	1.299	-0.573
17.743	3.79	2.059	1.308	-0.576
17.773	3.751	2.072	1.303	-0.584
17.803	3.788	2.032	1.243	-0.645
17.833	3.78	1.983	1.248	-0.636
17.863	3.743	1.922	1.215	-0.614
17.893	3.686	1.9	1.209	-0.674
17.923	3.661	1.871	1.185	-0.735
17.953	3.675	1.813	1.174	-0.758
17.983	3.667	1.701	1.171	-0.728
18.013	3.649	1.556	1.143	-0.74
18.043	3.611	1.352	1.145	-0.706
18.073	3.648	1.126	1.128	-0.655
18.103	3.543	0.947	1.125	-0.622
18.133	3.527	0.701	1.074	-0.687
18.163	3.5	0.434	1.126	-0.689
18.193	3.431	0.174	1.097	-0.618
18.223	3.331	-0.014	1.122	-0.61
18.253	3.37	-0.223	1.138	-0.501
18.283	3.397	-0.372	1.141	-0.503
18.313	3.43	-0.529	1.237	-0.44
18.343	3.412	-0.629	1.251	-0.386
18.373	3.444	-0.731	1.202	-0.412
18.403	3.461	-0.824	1.309	-0.32
18.433	3.427	-0.864	1.35	-0.237
18.463	3.494	-0.858	1.427	-0.226
18.493	3.498	-0.857	1.502	-0.135
18.522	3.615	-0.888	1.539	-0.031
18.552	3.681	-0.889	1.584	0.022
18.582	3.652	-0.927	1.74	0.111
18.612	3.779	-0.933	1.719	0.233
18.642	3.738	-0.991	1.786	0.284
18.672	3.79	-1.065	1.822	0.379
18.702	3.752	-1.153	1.783	0.477
18.732	3.741	-1.212	1.886	0.57
18.762	3.816	-1.175	1.823	0.751
18.792	3.879	-1.199	1.798	0.859
18.822	3.874	-1.172	1.75	0.956
18.852	3.952	-1.134	1.721	1.029
18.882	4.005	-1.048	1.701	1.054
18.912	4.059	-0.933	1.617	1.157
18.942	4.042	-0.764	1.536	1.295
18.972	4.078	-0.603	1.434	1.356
19.002	4.078	-0.391	1.347	1.429
19.032	4.173	-0.31	1.264	1.493
19.062	4.156	-0.226	1.157	1.553
19.092	4.221	-0.172	1.139	1.668
19.122	4.213	-0.156	1.081	1.674
19.152	4.236	-0.063	1.059	1.747
19.182	4.2	-0.012	1.011	1.802
19.212	4.267	0.027	0.998	1.892
19.242	4.209	0.069	0.98	1.953
19.272	4.239	0.068	0.96	2.035
19.302	4.209	0.056	0.986	1.969
19.332	4.289	-0.085	0.963	2.019
19.362	4.166	-0.213	0.99	2.019
19.392	4.166	-0.301	0.98	1.963
19.422	4.151	-0.445	0.954	1.946
19.452	4.107	-0.503	0.946	1.857
19.482	4.08	-0.556	0.881	1.776
19.512	4.094	-0.653	0.886	1.7
19.542	4.1	-0.713	0.904	1.641
19.572	4.074	-0.779	0.856	1.501
19.601	3.976	-0.806	0.87	1.395
19.631	3.919	-0.834	0.912	1.24
19.661	3.956	-0.911	0.912	1.153
19.691	3.846	-0.958	0.94	0.975
19.721	3.796	-1.022	0.987	0.89
19.751	3.703	-1.05	1.005	0.737
19.781	3.719	-1.102	0.977	0.575
19.811	3.733	-1.094	0.984	0.445
19.841	3.665	-1.141	1.011	0.235
19.871	3.602	-1.073	0.939	0.139
19.901	3.575	-1.126	0.844	-0.037
19.931	3.637	-1.164	0.756	-0.205
19.961	3.677	-1.235	0.642	-0.386
19.991	3.684	-1.212	0.596	-0.513
20.021	3.649	-1.251	0.577	-0.549
20.051	3.654	-1.285	0.539	-0.673
20.081	3.576	-1.255	0.403	-0.702
20.111	3.587	-1.229	0.333	-0.716
20.141	3.579	-1.192	0.224	-0.683
20.171	3.702	-1.195	0.052	-0.78
20.201	3.825	-1.216	-0.077	-0.76
20.231	3.72	-1.214	-0.229	-0.751
20.261	3.725	-1.209	-0.377	-0.673
20.291	3.766	-1.254	-0.576	-0.637
20.321	3.804	-1.275	-0.732	-0.578
20.351	3.831	-1.277	-0.817	-0.469
20.381	3.855	-1.288	-0.97	-0.393
20.411	3.792	-1.258	-1.012	-0.295
20.441	3.784	-1.21	-1.131	-0.281
20.471	3.8	-1.214	-1.23	-0.127
20.501	3.807	-1.184	-1.21	-0.104
20.531	3.775	-1.212	-1.19	-0.005
20.561	3.807	-1.218	-1.141	0.042
20.591	3.808	-1.23	-1.044	0.082
20.621	3.839	-1.276	-1.018	0.108
20.65	3.862	-1.312	-0.987	0.069
20.68	3.889	-1.291	-0.848	0.095
20.71	3.849	-1.24	-0.756	0.055
20.74	3.831	-1.242	-0.638	-0.076
20.77	3.879	-1.178	-0.609	-0.1
20.8	3.886	-1.192	-0.509	-0.21
20.83	3.85	-1.214	-0.442	-0.258
20.86	3.919	-1.22	-0.332	-0.343
20.89	3.886	-1.284	-0.295	-0.418
20.92	3.872	-1.311	-0.173	-0.525
20.95	3.928	-1.346	-0.143	-0.737
20.98	3.814	-1.315	0.027	-0.77
21.01	3.821	-1.321	0.171	-0.877
21.04	3.965	-1.336	0.294	-1.061
21.07	3.855	-1.36	0.423	-1.17
21.1	3.844	-1.408	0.548	-1.276
21.13	3.837	-1.401	0.592	-1.422
21.16	3.701	-1.418	0.675	-1.498
21.19	3.633	-1.409	0.809	-1.593
21.22	3.588	-1.444	0.893	-1.7
21.25	3.588	-1.451	0.959	-1.729
21.28	3.663	-1.478	0.943	-1.798
21.31	3.556	-1.514	1.051	-1.896
21.34	3.557	-1.536	1.077	-2.003
21.37	3.363	-1.529	1.079	-2.083
21.4	3.467	-1.547	1.158	-2.108
21.43	3.201	-1.502	1.139	-2.116
21.46	3.2	-1.502	1.15	-2.164
21.49	3.107	-1.52	1.131	-2.19
21.52	3.129	-1.487	1.128	-2.261
21.55	3.057	-1.447	1.097	-2.276
21.58	2.952	-1.454	1.047	-2.308
21.61	2.946	-1.456	0.931	-2.314
21.64	2.795	-1.443	0.793	-2.401
21.67	2.847	-1.424	0.6	-2.384
21.699	2.8	-1.442	0.519	-2.378
21.729	2.817	-1.438	0.401	-2.389
21.759	2.708	-1.428	0.284	-2.425
21.789	2.685	-1.434	0.192	-2.414
21.819	2.718	-1.416	0.117	-2.365
21.849	2.629	-1.397	-0.012	-2.337
21.879	2.667	-1.448	-0.07	-2.313
21.909	2.582	-1.405	-0.095	-2.272
21.939	2.519	-1.352	-0.131	-2.279
21.969	2.456	-1.29	-0.167	-2.3
21.999	2.35	-1.225	-0.177	-2.3
22.029	2.224	-1.171	-0.227	-2.332
22.059	2.249	-1.105	-0.262	-2.317
22.089	2.171	-1.083	-0.217	-2.356
22.119	2.222	-1.117	-0.256	-2.346
22.149	2.206	-1.178	-0.307	-2.327
22.179	2.109	-1.204	-0.348	-2.354
22.209	2.02	-1.197	-0.383	-2.274
22.239	1.988	-1.22	-0.404	-2.277
22.269	2.044	-1.192	-0.403	-2.328
22.299	2.01	-1.198	-0.412	-2.361
22.329	2.165	-1.181	-0.414	-2.342
22.359	2.18	-1.225	-0.439	-2.405
22.389	2.261	-1.264	-0.369	-2.369
22.419	2.215	-1.297	-0.385	-2.385
22.449	2.291	-1.339	-0.387	-2.335
22.479	2.311	-1.293	-0.419	-2.396
22.509	2.393	-1.297	-0.438	-2.401
22.539	2.474	-1.285	-0.42	-2.356
22.569	2.551	-1.255	-0.421	-2.339
22.599	2.764	-1.22	-0.404	-2.392
22.629	2.702	-1.249	-0.351	-2.369
22.659	2.807	-1.316	-0.379	-2.378
22.689	2.873	-1.327	-0.363	-2.343
22.719	2.947	-1.312	-0.402	-2.352
22.749	2.976	-1.327	-0.302	-2.281
22.778	2.928	-1.338	-0.307	-2.228
22.808	3.03	-1.323	-0.321	-2.278
22.838	2.995	-1.316	-0.279	-2.232
22.868	3.013	-1.348	-0.298	-2.209
22.898	3.008	-1.317	-0.308	-2.28
22.928	2.942	-1.291	-0.276	-2.242
22.958	2.912	-1.255	-0.322	-2.312
22.988	2.91	-1.205	-0.316	-2.207
23.018	3.018	-1.211	-0.312	-2.301
23.048	2.945	-1.222	-0.369	-2.257
23.078	2.965	-1.225	-0.366	-2.18
23.108	2.928	-1.285	-0.398	-2.229
23.138	2.91	-1.317	-0.43	-2.213
23.168	2.867	-1.382	-0.426	-2.225
23.198	2.899	-1.392	-0.367	-2.261
23.228	2.937	-1.392	-0.428	-2.203
23.258	2.977	-1.35	-0.513	-2.247
23.288	3.011	-1.328	-0.455	-2.163
23.318	2.967	-1.317	-0.438	-2.162
23.348	2.906	-1.384	-0.389	-2.273
23.378	2.896	-1.431	-0.396	-2.274
23.408	2.849	-1.469	-0.392	-2.275
23.438	2.863	-1.472	-0.455	-2.279
23.468	2.886	-1.509	-0.451	-2.274
23.498	2.906	-1.515	-0.469	-2.229
23.528	2.879	-1.565	-0.437	-2.351
23.558	2.962	-1.576	-0.526	-2.362
23.588	2.933	-1.559	-0.543	-2.43
23.618	2.901	-1.567	-0.554	-2.394
23.648	2.921	-1.586	-0.51	-2.351
23.678	2.92	-1.644	-0.538	-2.332
23.708	2.953	-1.65	-0.576	-2.303
23.738	2.948	-1.663	-0.562	-2.366
23.768	2.954	-1.599	-0.539	-2.368
23.798	3.099	-1.598	-0.523	-2.336
23.827	3.181	-1.598	-0.539	-2.379
23.857	3.108	-1.566	-0.57	-2.361
23.887	3.191	-1.565	-0.608	-2.376
23.917	3.295	-1.596	-0.63	-2.335
23.947	3.25	-1.572	-0.606	-2.31
23.977	3.249	-1.647	-0.615	-2.376
24.007	3.278	-1.659	-0.598	-2.368
24.037	3.353	-1.67	-0.593	-2.326
24.067	3.298	-1.699	-0.52	-2.296
24.097	3.344	-1.662	-0.523	-2.427
24.127	3.339	-1.709	-0.589	-2.342
24.157	3.41	-1.744	-0.556	-2.317
24.187	3.423	-1.695	-0.473	-2.328
24.217	3.42	-1.683	-0.484	-2.379
24.247	3.49	-1.691	-0.504	-2.366
24.277	3.515	-1.676	-0.506	-2.35
24.307	3.562	-1.719	-0.463	-2.368
24.337	3.493	-1.703	-0.465	-2.372
24.367	3.506	-1.697	-0.402	-2.36
24.397	3.444	-1.732	-0.374	-2.289
24.427	3.424	-1.741	-0.371	-2.231
24.457	3.495	-1.735	-0.364	-2.282
24.487	3.506	-1.75	-0.318	-2.362
24.517	3.543	-1.722	-0.388	-2.384
24.547	3.426	-1.714	-0.274	-2.422
24.577	3.467	-1.688	-0.24	-2.408
24.607	3.449	-1.633	-0.225	-2.406
24.637	3.416	-1.608	-0.231	-2.449
24.667	3.422	-1.614	-0.259	-2.46
24.697	3.366	-1.609	-0.25	-2.473
24.727	3.338	-1.589	-0.259	-2.488
24.757	3.274	-1.616	-0.348	-2.512
24.787	3.332	-1.64	-0.39	-2.558
24.817	3.257	-1.641	-0.367	-2.548
24.847	3.182	-1.627	-0.359	-2.519
24.876	3.2	-1.58	-0.326	-2.578
24.906	3.201	-1.57	-0.251	-2.577
24.936	3.117	-1.59	-0.278	-2.488
24.966	3.178	-1.556	-0.26	-2.597
24.996	3.094	-1.568	-0.247	-2.599
25.026	3.125	-1.553	-0.214	-2.58
25.056	3.115	-1.572	-0.197	-2.689
25.086	3.045	-1.544	-0.296	-2.697
25.116	2.994	-1.498	-0.327	-2.75
25.146	2.849	-1.469	-0.319	-2.802
25.176	2.884	-1.451	-0.288	-2.82
25.206	2.927	-1.388	-0.335	-2.763
25.236	2.898	-1.328	-0.345	-2.739
25.266	2.907	-1.334	-0.355	-2.786
25.296	2.965	-1.298	-0.365	-2.757
25.326	2.916	-1.335	-0.304	-2.681
25.356	2.924	-1.237	-0.32	-2.786
25.386	2.992	-1.259	-0.311	-2.799
25.416	2.91	-1.245	-0.323	-2.781
25.446	2.995	-1.263	-0.359	-2.771
25.476	2.93	-1.298	-0.335	-2.759
25.506	2.943	-1.349	-0.259	-2.805
25.536	2.996	-1.334	-0.254	-2.847
25.566	2.945	-1.336	-0.216	-2.825
25.596	2.898	-1.361	-0.256	-2.89
25.626	2.883	-1.369	-0.205	-2.91
25.656	2.965	-1.36	-0.232	-2.879
25.686	2.958	-1.425	-0.22	-2.895
25.716	2.881	-1.399	-0.252	-2.846
25.746	2.914	-1.329	-0.217	-2.755
25.776	2.946	-1.336	-0.213	-2.798
25.806	2.924	-1.297	-0.248	-2.869
25.836	2.985	-1.295	-0.219	-2.833
25.866	2.93	-1.306	-0.24	-2.818
25.896	2.919	-1.307	-0.231	-2.848
25.926	3.014	-1.312	-0.209	-2.848
25.955	3.038	-1.377	-0.161	-2.886
25.985	3.044	-1.428	-0.156	-2.884
26.015	2.989	-1.419	-0.13	-2.93
26.045	2.986	-1.441	-0.127	-2.91
26.075	2.984	-1.438	-0.16	-2.885
26.105	3.085	-1.424	-0.194	-2.907
26.135	3.017	-1.399	-0.189	-2.898
26.165	3.021	-1.413	-0.226	-2.909
26.195	3.033	-1.417	-0.343	-2.92
26.225	3.042	-1.411	-0.286	-2.879
26.255	2.986	-1.439	-0.267	-2.896
26.285	3.102	-1.422	-0.315	-2.858
26.315	3.073	-1.452	-0.272	-2.866
26.345	3.126	-1.459	-0.304	-2.788
26.375	3.105	-1.461	-0.305	-2.753
26.405	3.101	-1.445	-0.328	-2.797
26.435	3.088	-1.454	-0.307	-2.81
26.465	3.074	-1.415	-0.34	-2.82
26.495	3.131	-1.411	-0.324	-2.846
26.525	3.07	-1.401	-0.294	-2.918
26.555	2.989	-1.378	-0.325	-2.829
26.585	3.022	-1.364	-0.3	-2.832
26.615	3.092	-1.323	-0.347	-2.883
26.645	3.101	-1.332	-0.368	-2.885
26.675	3.166	-1.322	-0.39	-2.8
26.705	3.183	-1.318	-0.373	-2.85
26.735	3.136	-1.295	-0.405	-2.81
26.765	3.23	-1.292	-0.433	-2.8
26.795	3.095	-1.285	-0.395	-2.723
26.825	3.189	-1.27	-0.383	-2.801
26.855	3.211	-1.317	-0.409	-2.823
26.885	3.168	-1.297	-0.396	-2.84
26.915	3.127	-1.288	-0.341	-2.802
26.945	3.134	-1.266	-0.39	-2.84
26.975	3.096	-1.261	-0.338	-2.809
27.004	3.108	-1.261	-0.33	-2.726
27.034	3.038	-1.247	-0.336	-2.763
27.064	3.067	-1.25	-0.299	-2.761
27.094	3.046	-1.216	-0.29	-2.712
27.124	3.047	-1.283	-0.327	-2.76
27.154	2.996	-1.263	-0.336	-2.743
27.184	3.046	-1.27	-0.32	-2.683
27.214	3.11	-1.265	-0.284	-2.776
27.244	3.087	-1.266	-0.351	-2.754
27.274	3.066	-1.256	-0.34	-2.822
27.304	3.097	-1.227	-0.4	-2.811
27.334	3.088	-1.244	-0.394	-2.817
27.364	3.014		-0.387	-2.789
27.394	3.033		-0.334	-2.796
27.424	2.955		-0.348	-2.772
27.454	3.023		-0.355	-2.82
27.484	3.026		-0.37	-2.771
27.514	2.888		-0.38	-2.74
27.544	2.975		-0.409	-2.86
27.574	2.933		-0.379	-2.824
27.604	2.933		-0.253	-2.785
27.634	2.931		-0.254	-2.837
27.664	2.879		-0.277	-2.814
27.694	2.894		-0.288	-2.792
27.724	2.921		-0.276	-2.878
27.754	2.919		-0.315	-2.872
27.784	2.866		-0.269	-2.867
27.814	2.833		-0.321	-2.829
27.844	2.753		-0.346	-2.907
27.874	2.846		-0.36	-2.844
27.904	2.882		-0.331	-2.89
27.934	2.875		-0.34	-2.907
27.964	2.91		-0.361	-2.898
27.994	2.897		-0.428	-2.912
28.024	2.897		-0.352	-2.895
28.053	2.908		-0.392	-2.838
28.083	2.883		-0.366	-2.784
28.113	2.937		-0.356	-2.778
28.143	2.967		-0.398	-2.729
28.173			-0.396	-2.725
28.203			-0.392	-2.689
				-2.727

## Sheet: Fig S3-a
Substrate	Absorbance
25	6023	4962	6413
12.5	4047	3911	4885
6.25	2869	2605	2224
3.125	1787	1521	1470
1.56	1035	922	891
0.78	698	699	599

[truncated: 7 more sheets: Fig S3-b, Fig S3-c, Fig S3-d, Fig S4, Fig S6-a, Fig S6-b, Fig. S18, S19 and S20]
